# Supplementary material for: Engineering a 3D in vitro model of human skeletal muscle at the single fiber scale
Source: PLoS One. 2020 May 6;15(5):e0232081. doi: 10.1371/journal.pone.0232081 (PMC7202609; doi:10.1371/journal.pone.0232081)
Supplement: S1 Data — (XLSX) [file pone.0232081.s006.xlsx]

## Sheet: Sheet1
EnsemblID	Myobundles (3D)	Myotubes (2D)_1	Myotubes (2D)_2	Myoblasts_1	Myoblasts_2	Skeletal muscle Stratagene_SOLiD	Skeletal muscle AMSBIO_Ion Proton	Skeletal muscle Stratagene_Ion Proton	GeneName	Description	logFC Myobundles vs. Myotubes	logCPM Myobundles vs. Myotubes	adjP Myobundles vs. Myotubes	logFC Myobundles vs. Skeletal muscle	logCPM Myobundles vs. Skeletal muscle	adjP Myobundles vs. Skeletal muscle	logFC Myotubes vs. Skeletal muscle	logCPM Myotubes vs. Skeletal muscle	adjP Myotubes vs. Skeletal muscle	Muscle genes (UP-TISSUE)
ENSG00000000003	384	414	394	430	516	100	153	93	TSPAN6	tetraspanin 6	-0.0732257	4.26115	1	1.7342	3.14718	0.50917	1.80743	3.48265	0.0801379	no
ENSG00000000005	0	0	0	0	0	4	12	36	TNMD	tenomodulin	0	-3.3803	1	-7.12584	-0.473407	0.235019	-7.12584	-0.748029	0.0116401	yes
ENSG00000000419	294	336	384	328	359	340	954	302	DPM1	dolichyl-phosphate mannosyltransferase polypeptide 1, catalytic subunit	-0.292068	4.02909	0.949986	-0.855336	4.50997	0.841475	-0.563267	4.48141	0.680634	no
ENSG00000000457	118	119	97	94	123	286	120	230	SCYL3	SCY1-like 3 (S. cerevisiae)	0.127614	2.44413	1	-0.8446	3.19335	0.875004	-0.972215	3.04932	0.507161	no
ENSG00000000460	42	36	40	208	126	32	30	52	C1orf112	chromosome 1 open reading frame 112	0.143939	0.988937	1	0.143939	0.977255	0.990478	0	0.941631	1	no
ENSG00000000938	2	0	0	0	0	208	286	160	FGR	feline Gardner-Rasheed sarcoma viral oncogene homolog	4.08746	-2.96526	0.39291	-6.68155	2.99474	0.0207062	-10.769	2.67281	1.73287e-07	no
ENSG00000000971	2026	2381	1966	1230	1452	1014	1408	1992	CFH	complement factor H	-0.10138	6.67385	1	0.461476	6.27434	0.894498	0.562856	6.3963	0.549471	no
ENSG00000001036	1318	610	873	998	1705	149	755	524	FUCA2	fucosidase, alpha-L- 2, plasma	0.829725	5.48955	0.418162	1.46907	5.04702	0.493979	0.639349	4.81002	0.62049	no
ENSG00000001084	217	408	240	144	123	634	468	492	GCLC	glutamate-cysteine ligase, catalytic subunit	-0.578024	3.80127	0.826161	-1.29143	4.44863	0.665557	-0.713406	4.43477	0.543649	no
ENSG00000001167	835	394	666	914	972	358	512	389	NFYA	nuclear transcription factor Y, alpha	0.65566	4.92728	0.670559	0.992319	4.65725	0.717992	0.336659	4.48327	0.799843	no
ENSG00000001460	106	68	147	150	232	55	54	156	STPG1	sperm-tail PG-rich repeat containing 1	-0.0202487	2.38789	1	0.262695	2.18576	0.974483	0.282943	2.23441	0.900232	no
ENSG00000001461	858	696	1254	1076	1628	188	250	170	NIPAL3	NIPA-like domain containing 3	-0.184399	5.49315	0.984124	2.08119	4.14522	0.225054	2.26559	4.6242	0.00614704	no
ENSG00000001497	622	500	444	784	616	340	572	436	LAS1L	LAS1-like (S. cerevisiae)	0.398036	4.65313	0.876977	0.469017	4.56953	0.917807	0.0709815	4.46645	0.965351	no
ENSG00000001561	162	198	164	49	34	1946	654	984	ENPP4	ectonucleotide pyrophosphatase/phosphodiesterase 4 (putative)	-0.159879	3.08459	0.995161	-2.88158	5.49392	0.0983112	-2.7217	5.2476	0.00145658	no
ENSG00000001617	374	254	250	540	846	802	844	1260	SEMA3F	sema domain, immunoglobulin domain (Ig), short basic domain, secreted, (semaphorin) 3F	0.569381	3.82264	0.776765	-1.37267	5.3027	0.541386	-1.94205	5.03756	0.0186912	no
ENSG00000001629	2150	1581	1812	2050	1999	714	598	386	ANKIB1	ankyrin repeat and IBR domain containing 1	0.341753	6.47275	0.906913	1.92523	5.53259	0.132483	1.58348	5.61434	0.0265689	no
ENSG00000001630	6	34	30	10	18	5	12	4	CYP51A1	cytochrome P450, family 51, subfamily A, polypeptide 1	-2.39091	0.282668	0.328354	-0.21818	-1.25101	0.988265	2.17273	-0.13237	0.21616	no
ENSG00000001631	350	391	332	410	524	554	416	240	KRIT1	KRIT1, ankyrin repeat containing	-0.0466243	4.11022	1	-0.20455	4.23441	0.972314	-0.157925	4.22184	0.921008	no
ENSG00000002016	255	174	148	180	203	298	241	270	RAD52	RAD52 homolog (S. cerevisiae)	0.663024	3.22209	0.743526	-0.0806415	3.68579	0.99318	-0.743665	3.45386	0.582515	no
ENSG00000002330	268	193	356	294	349	290	160	255	BAD	BCL2-associated agonist of cell death	-0.0345572	3.71949	1	0.189478	3.55781	0.977145	0.224035	3.60156	0.893998	yes
ENSG00000002549	636	749	568	482	480	800	892	595	LAP3	leucine aminopeptidase 3	-0.050147	4.97064	1	-0.261348	5.13688	0.957284	-0.211201	5.11716	0.866887	no
ENSG00000002586	4359	3544	4320	4772	7433	1018	1794	2238	CD99	CD99 molecule	0.148729	7.61276	0.992245	1.37261	6.82075	0.407992	1.22388	6.95554	0.129128	no
ENSG00000002587	0	0	0	0	1	12	30	116	HS3ST1	heparan sulfate (glucosamine) 3-O-sulfotransferase 1	0	-3.3803	1	-8.72224	0.994742	0.0965474	-8.72224	0.690092	0.00115707	no
ENSG00000002726	1	2	2	0	0	0	807	0	AOC1	amine oxidase, copper containing 1	-0.917538	-2.50583	0.956618	-7.90221	3.29213	0.251585	-6.98467	2.97901	0.0354111	no
ENSG00000002822	313	286	362	417	336	208	600	1006	MAD1L1	MAD1 mitotic arrest deficient-like 1 (yeast)	-0.0498116	3.95211	1	-0.9497	4.67972	0.814744	-0.899888	4.56924	0.475652	no
ENSG00000002834	3034	6046	5106	11654	12344	804	1357	927	LASP1	LIM and SH3 protein 1	-0.877982	7.82753	0.548894	1.5594	6.20137	0.25676	2.43738	7.09645	0.000442764	no
ENSG00000002919	412	388	498	432	415	321	329	802	SNX11	sorting nexin 11	-0.104632	4.38347	1	-0.232298	4.49007	0.966852	-0.127666	4.49499	0.938323	no
ENSG00000002933	6	3	5	0	0	304	428	243	TMEM176A	transmembrane protein 176A	0.570316	-1.64333	0.973129	-5.73014	3.56953	0.019446	-6.30046	3.25342	1.92165e-06	no
ENSG00000003056	1122	809	934	830	1078	835	700	2107	M6PR	mannose-6-phosphate receptor (cation dependent)	0.364454	5.52208	0.879183	-0.113684	5.84008	0.984927	-0.478137	5.69518	0.676316	no
ENSG00000003096	62	28	35	47	50	81	54	106	KLHL13	kelch-like family member 13	0.974108	1.06816	0.754272	-0.373068	1.90047	0.963341	-1.34718	1.5924	0.45413	no
ENSG00000003137	220	3	87	46	33	258	460	2438	CYP26B1	cytochrome P450, family 26, subfamily B, polypeptide 1	2.28632	2.33852	0.309116	-2.25691	5.34422	0.399074	-4.54324	4.96666	0.00394596	no
ENSG00000003147	0	0	0	0	0	20	153	109	ICA1	islet cell autoantigen 1, 69kDa	0	-3.3803	1	-9.55651	1.79961	0.0429949	-9.55651	1.4876	0.000170576	no
ENSG00000003249	495	248	276	308	246	920	258	269	DBNDD1	dysbindin (dystrobrevin binding protein 1) domain containing 1	0.917538	4.03615	0.401704	0.0373884	4.54896	0.99865	-0.880149	4.24979	0.502835	no
ENSG00000003393	1238	1150	1340	782	1035	768	1290	826	ALS2	amyotrophic lateral sclerosis 2 (juvenile)	-0.00813361	5.90125	1	0.364861	5.63163	0.923671	0.372994	5.69224	0.720558	no
ENSG00000003400	12	2	10	9	17	136	205	162	CASP10	caspase 10, apoptosis-related cysteine peptidase	0.985203	-1.05837	0.906005	-3.79061	2.65037	0.212858	-4.77582	2.33395	0.00226539	no
ENSG00000003402	1198	816	875	510	599	3216	6544	2577	CFLAR	CASP8 and FADD-like apoptosis regulator	0.502688	5.53409	0.754105	-1.77922	7.34496	0.399803	-2.28191	7.07482	0.00600234	no
ENSG00000003436	1850	1896	2414	1675	2162	1048	1924	634	TFPI	tissue factor pathway inhibitor (lipoprotein-associated coagulation inhibitor)	-0.220149	6.62486	0.970195	0.622036	6.03544	0.845825	0.842185	6.25015	0.350554	no
ENSG00000003509	170	124	118	83	126	220	160	218	NDUFAF7	NADH dehydrogenase (ubiquinone) complex I, assembly factor 7	0.490098	2.7421	0.899423	-0.229492	3.21962	0.973113	-0.719591	3.02909	0.639693	no
ENSG00000003756	2021	1959	1718	1896	1838	1288	2033	1185	RBM5	RNA binding motif protein 5	0.136531	6.5125	0.991798	0.428154	6.29367	0.905535	0.291622	6.29795	0.785688	no
ENSG00000003989	1426	318	52	128	42	12378	1678	3132	SLC7A2	solute carrier family 7 (cationic amino acid transporter, y+ system), member 2	2.94553	4.85012	0.0021386	-2.0063	7.80442	0.472432	-4.95183	7.39844	0.000118678	yes
ENSG00000004059	530	722	792	820	859	354	954	1282	ARF5	ADP-ribosylation factor 5	-0.514199	5.03615	0.785812	-0.703794	5.23073	0.854098	-0.189595	5.3041	0.892021	no
ENSG00000004139	372	310	337	430	376	98	166	171	SARM1	sterile alpha and TIR motif containing 1	0.201464	4.03615	0.97606	1.35849	3.29036	0.654663	1.15703	3.39053	0.325897	no
ENSG00000004142	1781	1685	1726	1918	1957	4042	2800	3574	POLDIP2	polymerase (DNA-directed), delta interacting protein 2	0.0624883	6.37848	1	-0.96303	7.19489	0.719275	-1.02552	7.05402	0.228502	no
ENSG00000004399	5953	8085	5857	6546	7412	860	1912	1123	PLXND1	plexin D1	-0.227744	8.31529	0.983761	2.19685	6.88649	0.071595	2.42459	7.42117	0.00127713	no
ENSG00000004455	924	1185	992	1323	1104	1354	1238	1435	AK2	adenylate kinase 2	-0.236347	5.63605	0.956114	-0.538717	5.89554	0.873127	-0.30237	5.89908	0.7711	no
ENSG00000004468	1	0	0	0	0	18	44	42	CD38	CD38 molecule	3.16993	-3.1579	0.651858	-4.95074	0.439882	0.289565	-8.12067	0.130665	0.00141969	no
ENSG00000004478	1334	638	904	949	804	4290	1548	3175	FKBP4	FK506 binding protein 4, 59kDa	0.790857	5.52759	0.460498	-1.17121	6.95774	0.637663	-1.96207	6.66478	0.0172499	no
ENSG00000004487	1798	1182	1297	1301	1507	1114	1207	3382	KDM1A	lysine (K)-specific demethylase 1A	0.53659	6.09915	0.737925	-0.0803601	6.49411	0.990478	-0.61695	6.29777	0.566175	no
ENSG00000004534	1384	1088	898	1012	1094	1136	1696	713	RBM6	RNA binding motif protein 6	0.478927	5.75584	0.788568	0.227999	5.88912	0.959562	-0.250929	5.73371	0.831505	no
ENSG00000004660	417	200	214	540	480	288	350	215	CAMKK1	calcium/calmodulin-dependent protein kinase kinase 1, alpha	1.00998	3.74382	0.34912	0.552262	3.93937	0.910294	-0.457716	3.61632	0.757032	no
ENSG00000004700	678	1082	1162	1080	1316	602	576	629	RECQL	RecQ helicase-like	-0.72661	5.55044	0.542113	0.17069	4.90337	0.973182	0.8973	5.28539	0.276126	no
ENSG00000004766	222	272	324	267	252	420	182	505	CCDC132	coiled-coil domain containing 132	-0.424546	3.72124	0.896002	-0.732738	4.00449	0.880343	-0.308192	4.04008	0.844119	no
ENSG00000004776	1920	3194	1986	3815	7681	19560	10530	13204	HSPB6	heat shock protein, alpha-crystallin-related, B6	-0.431821	6.82956	0.874015	-2.90994	9.08444	0.240544	-2.47812	8.863	0.0192985	yes
ENSG00000004777	140	104	84	294	184	51	124	60	ARHGAP33	Rho GTPase activating protein 33	0.574065	2.41844	0.874015	0.836716	2.2009	0.885994	0.262651	2.056	0.906395	no
ENSG00000004779	352	823	917	854	756	1353	700	693	NDUFAB1	NADH dehydrogenase (ubiquinone) 1, alpha/beta subcomplex, 1, 8kDa	-1.30514	5.06954	0.0955428	-1.37841	5.22054	0.566104	-0.0732716	5.4322	0.958056	no
ENSG00000004799	420	26	84	4	8	97937	150651	63894	PDK4	pyruvate dehydrogenase kinase, isozyme 4	2.93004	3.10083	0.000570982	-7.95378	11.8751	0.0491149	-10.8838	11.5517	2.2386e-07	no
ENSG00000004838	16	12	18	28	26	39	40	74	ZMYND10	zinc finger, MYND-type containing 10	0.092364	-0.26482	1	-1.66473	1.08731	0.788381	-1.75709	0.890232	0.33845	no
ENSG00000004848	62	121	70	4	0	244	76	144	ARX	aristaless related homeobox	-0.622214	2.05155	0.888438	-1.31708	2.6804	0.797844	-0.694868	2.67499	0.697776	no
ENSG00000004864	183	130	104	182	160	194	220	360	SLC25A13	solute carrier family 25 (aspartate/glutamate carrier), member 13	0.64478	2.75925	0.817935	-0.495241	3.53409	0.930868	-1.14002	3.2893	0.381035	no
ENSG00000004866	251	300	237	201	271	242	286	593	ST7	suppression of tumorigenicity 7	-0.0971879	3.66774	1	-0.573829	4.05016	0.914619	-0.476641	4.00168	0.746893	no
ENSG00000004897	1037	1705	1326	2217	1674	1022	1488	494	CDC27	cell division cycle 27	-0.547323	6.02697	0.748994	0.0504874	5.60305	0.994936	0.59781	5.8593	0.548326	no
ENSG00000004939	0	0	0	0	0	2	320	56	SLC4A1	solute carrier family 4 (anion exchanger), member 1 (Diego blood group)	0	-3.3803	1	-9.97871	2.21216	0.06396	-9.97871	1.89769	0.0007751	no
ENSG00000004948	0	0	0	0	0	3	14	18	CALCR	calcitonin receptor	0	-3.3803	1	-6.5597	-0.954033	0.294295	-6.5597	-1.21037	0.0211006	no
ENSG00000004961	344	513	438	531	565	622	462	485	HCCS	holocytochrome c synthase	-0.466892	4.38015	0.868004	-0.604223	4.52734	0.892796	-0.137331	4.6027	0.926507	no
ENSG00000004975	952	1245	938	868	894	546	425	506	DVL2	dishevelled segment polarity protein 2	-0.197254	5.65175	0.973129	0.951149	4.87059	0.717394	1.1484	5.13934	0.15811	no
ENSG00000005007	1821	1898	1890	1994	1821	1702	1612	2213	UPF1	UPF1 regulator of nonsense transcripts homolog (yeast)	-0.0567016	6.48981	1	-0.016802	6.46441	0.999602	0.0398995	6.48466	0.976931	no
ENSG00000005020	454	636	600	448	491	846	1056	485	SKAP2	src kinase associated phosphoprotein 2	-0.444809	4.76266	0.858898	-0.809301	5.09594	0.813485	-0.364492	5.12472	0.759906	no
ENSG00000005022	724	992	892	1594	1297	726	804	1389	SLC25A5	solute carrier family 25 (mitochondrial carrier; adenine nucleotide translocator), member 5	-0.37968	5.38678	0.880686	-0.426386	5.45378	0.917575	-0.0467066	5.5305	0.974027	no
ENSG00000005059	184	238	280	220	204	56	262	106	CCDC109B	coiled-coil domain containing 109B	-0.492963	3.50235	0.874015	0.380308	2.88649	0.958013	0.873271	3.19259	0.558748	no
ENSG00000005073	202	108	136	220	252	212	16	292	HOXA11	homeobox A11	0.726889	2.85492	0.75195	0.220659	3.13146	0.979995	-0.506231	2.89396	0.813871	no
ENSG00000005075	134	206	194	176	160	688	504	430	POLR2J	polymerase (RNA) II (DNA directed) polypeptide J, 13.3kDa	-0.577323	3.11156	0.841788	-2.01149	4.40434	0.40561	-1.43417	4.28646	0.157541	no
ENSG00000005100	714	740	686	1106	809	501	474	342	DHX33	DEAH (Asp-Glu-Ala-His) box polypeptide 33	0.00202164	5.10217	1	0.701545	4.61335	0.846065	0.699523	4.72456	0.506151	no
ENSG00000005102	58	2	0	4	0	203	210	336	MEOX1	mesenchyme homeobox 1	5.69116	0.0791343	0.00029087	-2.10349	3.29036	0.504005	-7.79466	2.86953	2.24062e-06	no
ENSG00000005108	4	1	0	6	2	42	90	54	THSD7A	thrombospondin, type I, domain containing 7A	2.72247	-2.50583	0.522246	-3.91271	1.24906	0.358893	-6.63517	0.919826	0.00160143	no
ENSG00000005156	558	530	592	816	612	482	664	982	LIG3	ligase III, DNA, ATP-dependent	-0.00773392	4.75413	1	-0.34613	5.01524	0.942952	-0.338396	4.96843	0.784148	no
ENSG00000005175	196	200	326	334	371	669	277	444	RPAP3	RNA polymerase II associated protein 3	-0.423975	3.54253	0.916843	-1.24067	4.25814	0.709669	-0.816691	4.20917	0.505674	no
ENSG00000005187	0	1	0	0	0	14	14	24	ACSM3	acyl-CoA synthetase medium-chain family member 3	-2.32193	-3.1579	0.874015	-7.12584	-0.473407	0.202377	-4.80392	-0.724945	0.0335429	no
ENSG00000005189	22	22	20	74	66	6	24	106	AC004381.6	Putative RNA exonuclease NEF-sp	0.0667261	0.164023	1	-1.03887	0.994742	0.908097	-1.10559	0.852363	0.642906	no
ENSG00000005194	660	500	582	350	464	424	662	1528	CIAPIN1	cytokine induced apoptosis inhibitor 1	0.286777	4.80623	0.939429	-0.400692	5.30006	0.931126	-0.68747	5.15342	0.550058	no
ENSG00000005206	770	775	772	784	776	440	994	684	SPPL2B	signal peptide peptidase like 2B	-0.00654179	5.21651	1	0.125169	5.11955	0.983869	0.131711	5.1413	0.923435	no
ENSG00000005238	1040	1011	1262	767	994	262	558	414	FAM214B	family with sequence similarity 214, member B	-0.127999	5.73127	0.993358	1.33794	4.77579	0.535816	1.46594	5.0779	0.072014	no
ENSG00000005243	491	852	831	641	984	586	534	892	COPZ2	coatomer protein complex, subunit zeta 2	-0.777087	5.12485	0.508492	-0.449775	4.91375	0.92088	0.327313	5.15303	0.775452	no
ENSG00000005249	12	6	4	60	27	30	112	278	PRKAR2B	protein kinase, cAMP-dependent, regulatory, type II, beta	1.24236	-1.1579	0.820165	-3.53066	2.40106	0.35249	-4.77302	2.07913	0.00682484	no
ENSG00000005302	260	350	328	291	262	828	398	498	MSL3	male-specific lethal 3 homolog (Drosophila)	-0.382612	3.91738	0.908105	-1.14383	4.5797	0.726056	-0.761222	4.53379	0.507386	no
ENSG00000005339	5951	3004	3672	3167	3004	4210	1904	2428	CREBBP	CREB binding protein	0.834124	7.65965	0.514902	1.06349	7.44357	0.638266	0.229363	7.19221	0.854015	no
ENSG00000005379	82	10	22	115	122	123	120	214	BZRAP1	benzodiazepine receptor (peripheral) associated protein 1	2.34852	0.941631	0.101241	-0.892522	2.7151	0.879112	-3.24104	2.26067	0.0295079	no
ENSG00000005381	16	0	10	6	2	2	118	46	MPO	myeloperoxidase	1.65368	-0.96526	0.763005	-1.78211	1.18956	0.811928	-3.43578	0.836933	0.171636	no
ENSG00000005436	85	62	46	76	80	278	366	314	GCFC2	GC-rich sequence DNA-binding factor 2	0.653288	1.67136	0.874015	-1.90797	3.65725	0.519313	-2.56126	3.36924	0.0206643	no
ENSG00000005448	195	136	125	161	178	12	94	74	WDR54	WD repeat domain 54	0.578968	2.88649	0.850472	1.69836	2.2009	0.659438	1.11939	2.11476	0.533634	no
ENSG00000005469	204	161	184	153	176	203	82	229	CROT	carnitine O-octanoyltransferase	0.241811	3.15108	0.973712	0.251595	3.12353	0.970462	0.00978339	3.06099	0.998887	no
ENSG00000005471	2	0	0	0	0	18	24	20	ABCB4	ATP-binding cassette, sub-family B (MDR/TAP), member 4	4.08746	-2.96526	0.39291	-3.29047	-0.210372	0.54298	-7.37793	-0.5323	0.00424554	no
ENSG00000005483	2648	1655	1381	1770	1827	2086	3412	1562	KMT2E	lysine (K)-specific methyltransferase 2E	0.802681	6.50895	0.449276	0.170189	6.86585	0.970435	-0.632492	6.6007	0.518648	no
ENSG00000005486	962	598	734	454	621	568	422	1014	RHBDD2	rhomboid domain containing 2	0.530431	5.20216	0.75195	0.526106	5.15789	0.891557	-0.00432511	5.006	1	no
ENSG00000005513	476	713	639	406	207	38	46	52	SOX8	SRY (sex determining region Y)-box 8	-0.50595	4.87552	0.798536	3.38872	2.89583	0.0579049	3.89467	3.8466	1.52937e-05	no
ENSG00000005700	1752	2091	2586	2246	2290	828	800	918	IBTK	inhibitor of Bruton agammaglobulinemia tyrosine kinase	-0.416555	6.68646	0.874015	1.04562	5.69184	0.577697	1.46218	6.11815	0.0290758	no
ENSG00000005801	150	262	176	224	203	276	309	143	ZNF195	zinc finger protein 195	-0.54559	3.24906	0.863147	-0.693555	3.41087	0.901157	-0.147965	3.49745	0.935448	no
ENSG00000005810	4154	4154	3714	2677	3276	1656	1378	1896	MYCBP2	MYC binding protein 2, E3 ubiquitin protein ligase	0.0785018	7.58885	1	1.33781	6.77008	0.400756	1.25931	6.94253	0.0952645	no
ENSG00000005812	568	876	850	920	826	1306	1050	888	FBXL3	F-box and leucine-rich repeat protein 3	-0.603361	5.20216	0.693941	-0.928698	5.51906	0.725231	-0.325337	5.5797	0.762137	no
ENSG00000005844	2	2	0	0	0	12	66	143	ITGAL	integrin, alpha L (antigen CD11A (p180), lymphocyte function-associated antigen 1; alpha polypeptide)	0.917538	-2.64333	0.950062	-5.11792	1.47145	0.246926	-6.03546	1.16196	0.00633252	no
ENSG00000005882	1345	1056	1130	572	859	4242	2137	2095	PDK2	pyruvate dehydrogenase kinase, isozyme 2	0.299282	5.82305	0.92249	-1.0704	6.88224	0.671109	-1.36969	6.67905	0.0986235	no
ENSG00000005884	2256	2266	8348	6756	8781	608	542	1306	ITGA3	integrin, alpha 3 (antigen CD49C, alpha 3 subunit of VLA-3 receptor)	-1.23408	7.68714	0.508832	1.46228	5.82427	0.355959	2.69636	6.97285	0.00115707	no
ENSG00000005889	1462	1272	1091	1538	1210	1973	759	765	ZFX	zinc finger protein, X-linked	0.307294	5.93825	0.919357	0.326757	5.89786	0.939765	0.0194623	5.81692	0.991361	no
ENSG00000005893	2346	4355	3434	2936	3408	3540	2252	1538	LAMP2	lysosomal-associated membrane protein 2	-0.731205	7.34265	0.63836	-0.0586446	6.86109	0.993456	0.67256	7.1828	0.495944	no
ENSG00000005955	1096	1116	1061	1237	1198	1360	2476	1054	-	-	0.00990526	5.71378	1	-0.57257	6.16901	0.87181	-0.582476	6.0867	0.552322	no
ENSG00000005961	1	2	12	0	6	8	64	90	ITGA2B	integrin, alpha 2b (platelet glycoprotein IIb of IIb/IIIa complex, antigen CD41)	-2.66297	-1.57294	0.606788	-5.5883	1.03756	0.234525	-2.92533	0.836933	0.158062	no
ENSG00000005981	14	141	14	0	0	222	145	254	ASB4	ankyrin repeat and SOCS box containing 4	-2.45827	1.48595	0.369488	-3.87418	2.94838	0.167549	-1.41591	2.91616	0.389059	no
ENSG00000006007	851	831	1010	710	984	1710	442	1380	GDE1	glycerophosphodiester phosphodiesterase 1	-0.113243	5.43241	0.998178	-0.468233	5.72004	0.915578	-0.35499	5.69197	0.774372	no
ENSG00000006015	218	313	232	216	242	366	865	336	C19orf60	chromosome 19 open reading frame 60	-0.321763	3.62158	0.949665	-1.26016	4.42786	0.70592	-0.938398	4.34898	0.43003	no
ENSG00000006016	2072	1434	2094	4064	3402	106	1208	580	CRLF1	cytokine receptor-like factor 1	0.232158	6.4875	0.964865	1.71435	5.57608	0.395078	1.48219	5.70504	0.162921	no
ENSG00000006025	276	268	218	460	364	81	130	144	OSBPL7	oxysterol binding protein-like 7	0.183623	3.6197	0.987018	1.22094	2.93937	0.742332	1.03732	3.03079	0.440034	no
ENSG00000006042	540	561	622	789	831	73	205	490	TMEM98	transmembrane protein 98	-0.13139	4.79046	0.994067	1.07645	3.98165	0.770779	1.20783	4.23515	0.31857	no
ENSG00000006047	0	0	0	0	0	71	20	48	YBX2	Y box binding protein 2	0	-3.3803	1	-8.53787	0.819375	0.0904171	-8.53787	0.516943	0.00077058	no
ENSG00000006062	408	434	408	410	338	1700	1128	3076	MAP3K14	mitogen-activated protein kinase kinase kinase 14	-0.0452374	4.32936	1	-2.26974	6.24541	0.182425	-2.2245	6.01973	0.00470124	no
ENSG00000006071	0	4	0	0	0	35	36	168	ABCC8	ATP-binding cassette, sub-family C (CFTR/MRP), member 8	-4.08746	-2.64333	0.548894	-9.31817	1.56807	0.0537346	-5.2307	1.28077	0.0125274	no
ENSG00000006074	0	0	0	0	0	0	64	80	-	-	0	-3.3803	1	-8.58871	0.86763	0.170718	-8.58871	0.564561	0.00646705	no
ENSG00000006114	1144	884	1076	950	1090	664	472	664	-	-	0.223207	5.63744	0.959786	0.93091	5.14718	0.704688	0.707703	5.17812	0.445741	no
ENSG00000006118	3348	3961	4212	698	654	108	336	110	TMEM132A	transmembrane protein 132A	-0.287556	7.52747	0.950062	4.17938	5.55266	8.95012e-05	4.46694	6.3907	3.1013e-09	no
ENSG00000006125	3572	3057	3092	4002	5253	2598	3352	5964	AP2B1	adaptor-related protein complex 2, beta 1 subunit	0.216372	7.28252	0.971123	-0.152886	7.53912	0.977561	-0.369258	7.43932	0.760606	no
ENSG00000006194	812	478	516	472	498	580	826	752	ZNF263	zinc finger protein 263	0.708093	4.85811	0.552051	0.174791	5.15983	0.971197	-0.533302	4.9244	0.630539	no
ENSG00000006210	6	10	12	0	4	306	2164	552	CX3CL1	chemokine (C-X3-C motif) ligand 1	-0.861024	-0.877797	0.928812	-7.36179	5.18766	0.00135656	-6.50077	4.87426	2.77599e-07	no
ENSG00000006282	1213	859	1138	927	1468	186	321	550	SPATA20	spermatogenesis associated 20	0.280713	5.68579	0.938399	1.7832	4.77325	0.320884	1.50249	4.87898	0.0979556	no
ENSG00000006283	85	14	2	0	6	12	28	4	CACNA1G	calcium channel, voltage-dependent, T type, alpha 1G subunit	3.38914	0.776207	0.0197716	2.5248	0.717735	0.48388	-0.864345	-0.572942	0.752348	no
ENSG00000006327	1185	946	2154	2408	3004	482	369	328	TNFRSF12A	tumor necrosis factor receptor superfamily, member 12A	-0.387345	6.10184	0.919996	1.59198	4.83159	0.366935	1.97932	5.3642	0.00787354	no
ENSG00000006432	142	35	72	90	42	166	106	430	MAP3K9	mitogen-activated protein kinase kinase kinase 9	1.40618	2.02909	0.39291	-0.720119	3.35441	0.903754	-2.1263	2.97549	0.129376	no
ENSG00000006451	840	1301	1862	1430	1520	314	690	178	RALA	v-ral simian leukemia viral oncogene homolog A (ras related)	-0.912732	6.00377	0.38426	1.09195	4.60697	0.711502	2.00468	5.38623	0.0145933	no
ENSG00000006453	287	182	307	241	182	86	336	348	BAIAP2L1	BAI1-associated protein 2-like 1	0.231107	3.64576	0.97571	0.161081	3.67634	0.983901	-0.0700265	3.60725	0.973045	no
ENSG00000006459	646	380	422	154	170	3245	1880	1824	KDM7A	lysine (K)-specific demethylase 7A	0.687761	4.54055	0.647505	-1.84204	6.51206	0.298917	-2.5298	6.2198	0.000554295	no
ENSG00000006468	594	78	127	80	102	33	62	36	ETV1	ets variant 1	2.53338	3.68759	0.00012508	3.76204	3.13737	0.0232706	1.22865	1.7324	0.468063	no
ENSG00000006530	164	110	114	173	218	65	472	238	AGK	acylglycerol kinase	0.549687	2.65679	0.874015	-0.655137	3.50692	0.916201	-1.20482	3.27649	0.421006	no
ENSG00000006534	360	294	250	360	631	63	199	349	ALDH3B1	aldehyde dehydrogenase 3 family, member B1	0.404228	3.86446	0.892012	0.821403	3.55487	0.861516	0.417174	3.48389	0.805892	no
ENSG00000006576	612	472	754	863	844	2170	2825	964	PHTF2	putative homeodomain transcription factor 2	-0.00235494	4.88336	1	-1.6983	6.30336	0.384451	-1.69595	6.11055	0.0407418	yes
ENSG00000006607	362	513	360	442	294	336	400	508	FARP2	FERM, RhoGEF and pleckstrin domain protein 2	-0.269907	4.31203	0.960698	-0.195899	4.27613	0.97289	0.0740078	4.35238	0.964344	no
ENSG00000006625	110	220	162	180	164	117	227	132	GGCT	gamma-glutamylcyclotransferase	-0.795374	2.99474	0.716233	-0.527993	2.83402	0.937063	0.267381	3.05933	0.883386	yes
ENSG00000006634	22	28	23	76	56	54	36	14	DBF4	DBF4 zinc finger	-0.211875	0.338521	1	-0.653064	0.685792	0.943465	-0.44119	0.664097	0.857829	no
ENSG00000006638	44	30	70	70	60	24	30	26	TBXA2R	thromboxane A2 receptor	-0.183934	1.26356	1	0.719812	0.664097	0.926077	0.903746	0.86763	0.650734	no
ENSG00000006652	972	908	875	552	636	2236	2554	1210	IFRD1	interferon-related developmental regulator 1	0.124705	5.46572	0.993887	-1.04088	6.38871	0.674438	-1.16558	6.22574	0.151044	no
ENSG00000006695	112	121	136	108	88	560	453	1226	COX10	cytochrome c oxidase assembly homolog 10 (yeast)	-0.198063	2.58549	0.991809	-2.73495	4.82366	0.186145	-2.53689	4.58895	0.00960597	no
ENSG00000006704	804	564	505	551	420	2670	3070	2128	GTF2IRD1	GTF2I repeat domain containing 1	0.588892	4.91049	0.694717	-1.70561	6.70318	0.342385	-2.2945	6.42496	0.0015252	no
ENSG00000006712	962	824	774	996	886	1102	869	929	PAF1	Paf1, RNA polymerase II associated factor, homolog (S. cerevisiae)	0.267803	5.36005	0.942993	-0.0069807	5.53782	1	-0.274784	5.43605	0.806391	no
ENSG00000006715	1184	951	1048	859	1294	302	505	498	VPS41	vacuolar protein sorting 41 homolog (S. cerevisiae)	0.244362	5.67363	0.950447	1.44432	4.90568	0.447639	1.19996	4.99213	0.156844	no
ENSG00000006740	95	36	29	30	54	90	122	250	ARHGAP44	Rho GTPase activating protein 44	1.54385	1.40978	0.369273	-0.696204	2.76181	0.916201	-2.24005	2.36655	0.13121	no
ENSG00000006744	1396	993	1357	1278	1374	1266	1663	3822	ELAC2	elaC ribonuclease Z 2	0.248614	5.90818	0.950447	-0.688791	6.61317	0.846029	-0.937405	6.45117	0.330746	no
ENSG00000006747	18	1	1	6	23	0	6	35	SCIN	scinderin	4.00998	-1.26482	0.0589985	0.394184	-0.314208	0.974475	-3.6158	-0.974305	0.202696	no
ENSG00000006756	612	360	505	320	402	61	196	176	ARSD	arylsulfatase D	0.500709	4.56904	0.829648	2.08317	3.65999	0.317813	1.58246	3.65092	0.155319	no
ENSG00000006757	80	34	66	57	123	198	144	1886	PNPLA4	patatin-like phospholipase domain containing 4	0.676722	1.5739	0.880453	-3.21263	4.79712	0.270328	-3.88936	4.48883	0.00613736	no
ENSG00000006788	31	128	50	12	14	14	14	26	MYH13	myosin, heavy chain 13, skeletal muscle	-1.51776	1.78293	0.511309	0.780093	0.158862	0.921909	2.29785	1.21664	0.140958	no
ENSG00000006831	1334	1081	1116	954	1099	2067	1661	2490	ADIPOR2	adiponectin receptor 2	0.280195	5.82305	0.935573	-0.635681	6.50387	0.842893	-0.915876	6.33824	0.263969	no
ENSG00000006837	33	70	27	33	34	49	110	24	CDKL3	cyclin-dependent kinase-like 3	-0.553778	1.1222	0.947701	-0.883842	1.42706	0.91302	-0.330064	1.47768	0.89579	no
ENSG00000007047	944	818	888	708	744	826	734	841	MARK4	MAP/microtubule affinity-regulating kinase 4	0.146221	5.40978	0.987792	0.238152	5.33094	0.958424	0.0919308	5.30515	0.943194	no
ENSG00000007062	0	0	12	2	0	6	44	4	PROM1	prominin 1	-5.61471	-1.79533	0.326533	-7.17991	-0.426101	0.248047	-1.5652	-0.454298	0.590711	no
ENSG00000007080	353	360	452	378	394	717	2642	1339	CCDC124	coiled-coil domain containing 124	-0.201745	4.22827	0.980346	-2.14895	5.92434	0.251634	-1.9472	5.72823	0.0241783	no
ENSG00000007168	3057	4108	3630	4531	3572	4699	3630	2226	PAFAH1B1	platelet-activating factor acetylhydrolase 1b, regulatory subunit 1 (45kDa)	-0.339832	7.43362	0.93001	-0.202768	7.35314	0.965834	0.137064	7.45757	0.920142	no
ENSG00000007171	0	0	0	0	0	0	44	74	NOS2	nitric oxide synthase 2, inducible	0	-3.3803	1	-8.30226	0.596983	0.19208	-8.30226	0.297775	0.00870474	no
ENSG00000007202	7062	5612	6062	5480	5480	4703	2825	4219	KIAA0100	KIAA0100	0.274844	8.22873	0.966921	0.850798	7.81945	0.765534	0.575954	7.81391	0.596256	no
ENSG00000007237	1090	1138	418	66	52	311	1366	809	GAS7	growth arrest-specific 7	0.48642	5.40761	0.874015	0.395412	5.42706	0.928122	-0.0910076	5.28219	0.956901	no
ENSG00000007255	90	102	70	32	70	114	162	271	TRAPPC6A	trafficking protein particle complex 6A	0.0654953	2.10083	1	-1.01757	2.95286	0.845825	-1.08306	2.80755	0.480825	no
ENSG00000007312	8	0	2	0	2	88	160	125	CD79B	CD79b molecule, immunoglobulin-associated beta	2.85244	-1.96526	0.375986	-3.93715	2.22333	0.249072	-6.78959	1.88649	0.000322514	no
ENSG00000007314	1912	1122	861	24	18	4757	1777	2718	SCN4A	Sodium channel protein type 4 subunit alpha	0.94731	5.96437	0.253714	-0.689684	7.0673	0.845497	-1.63699	6.75477	0.0517377	yes
ENSG00000007341	230	201	182	188	202	200	244	344	ST7L	suppression of tumorigenicity 7 like	0.264132	3.30854	0.966894	-0.191502	3.62252	0.977561	-0.455634	3.50357	0.763001	no
ENSG00000007350	0	0	0	0	0	0	42	70	TKTL1	transketolase-like 1	0	-3.3803	1	-8.22721	0.526593	0.200626	-8.22721	0.228512	0.00936753	no
ENSG00000007376	240	210	292	315	278	143	182	221	RPUSD1	RNA pseudouridylate synthase domain containing 1	-0.06462	3.58163	1	0.398857	3.2527	0.94814	0.463477	3.3449	0.759238	no
ENSG00000007384	1408	1680	1364	992	1128	688	760	588	RHBDF1	rhomboid 5 homolog 1 (Drosophila)	-0.112311	6.15692	0.998178	1.05273	5.37292	0.60572	1.16505	5.61122	0.116725	no
ENSG00000007392	730	1028	742	908	696	426	800	295	LUC7L	LUC7-like (S. cerevisiae)	-0.277738	5.32591	0.947701	0.525802	4.76117	0.906085	0.80354	4.98646	0.434336	no
ENSG00000007402	8	14	14	2	4	114	44	107	CACNA2D2	calcium channel, voltage-dependent, alpha 2/delta subunit 2	-0.797811	-0.572942	0.933087	-3.44456	1.75413	0.392041	-2.64675	1.54095	0.113661	no
ENSG00000007516	6	3	18	0	12	51	71	68	BAIAP3	BAI1-associated protein 3	-0.794681	-0.920866	0.950447	-3.37303	1.29213	0.439187	-2.57835	1.08568	0.158514	no
ENSG00000007520	381	370	466	417	518	336	485	782	TSR3	TSR3, 20S rRNA accumulation, homolog (S. cerevisiae)	-0.13367	4.29095	0.997629	-0.487813	4.5797	0.92088	-0.354143	4.55575	0.796566	no
ENSG00000007541	716	492	604	576	617	608	856	590	PIGQ	phosphatidylinositol glycan anchor biosynthesis, class Q	0.385706	4.86288	0.87705	0.0645463	5.05953	0.99318	-0.32116	4.92348	0.793829	no
ENSG00000007545	294	356	294	396	334	292	296	198	CRAMP1L	Crm, cramped-like (Drosophila)	-0.144565	3.92652	0.994052	0.166174	3.70717	0.98148	0.31074	3.79563	0.83685	no
ENSG00000007866	1024	1161	1205	1334	1320	1378	902	934	TEAD3	TEA domain family member 3	-0.208211	5.76436	0.969607	-0.0651839	5.67159	0.991742	0.143027	5.74641	0.905473	no
ENSG00000007908	0	0	0	0	0	10	126	62	SELE	selectin E	0	-3.3803	1	-9.04712	1.3062	0.0787612	-9.04712	0.998214	0.000700898	no
ENSG00000007923	1208	1044	1006	1152	1182	812	1843	1303	DNAJC11	DnaJ (Hsp40) homolog, subfamily C, member 11	0.23697	5.70717	0.952013	-0.127176	5.95677	0.980681	-0.364146	5.85284	0.738472	no
ENSG00000007933	0	7	0	0	0	90	173	125	FMO3	flavin containing monooxygenase 3	-4.85798	-2.26482	0.44038	-10.0163	2.24906	0.0152836	-5.15836	1.95955	0.00492388	no
ENSG00000007944	236	88	48	34	38	770	170	1348	MYLIP	myosin regulatory light chain interacting protein	1.79329	2.59698	0.0987084	-1.69174	4.92576	0.571126	-3.48503	4.54689	0.00304084	no
ENSG00000007968	6	15	12	129	74	0	65	2	E2F2	E2F transcription factor 2	-1.15347	-0.679858	0.862449	-1.87447	-0.0404473	0.852358	-0.720995	-0.00178569	0.832648	no
ENSG00000008018	1410	996	1407	1326	1748	1924	4248	3408	PSMB1	proteasome (prosome, macropain) subunit, beta type, 1	0.230836	5.93372	0.958951	-1.1793	7.04466	0.624261	-1.41013	6.84768	0.0933558	no
ENSG00000008056	68	30	68	18	20	32	80	146	SYN1	synapsin I	0.471727	1.461	0.950447	-0.338248	2.00341	0.967096	-0.809975	1.81347	0.70141	no
ENSG00000008083	871	272	275	505	482	226	610	338	JARID2	jumonji, AT rich interactive domain 2	1.67068	4.51047	0.0116238	1.15402	4.62322	0.658791	-0.516659	4.05516	0.719793	no
ENSG00000008086	68	42	59	80	72	24	24	6	CDKL5	cyclin-dependent kinase-like 5	0.428334	1.48595	0.954159	1.9102	0.642071	0.661869	1.48187	0.664097	0.422378	no
ENSG00000008118	14	2	1	22	50	2	8	78	CAMK1G	calcium/calmodulin-dependent protein kinase IG	3.11974	-1.4417	0.198878	-1.06042	0.401062	0.916201	-4.18016	-0.0440139	0.0901379	no
ENSG00000008128	22	28	33	24	18	42	47	29	CDK11A	cyclin-dependent kinase 11A	-0.469032	0.510474	0.966372	-0.834653	0.829156	0.920059	-0.36562	0.860017	0.879775	no
ENSG00000008130	632	920	726	884	773	560	707	975	NADK	NAD kinase	-0.380902	5.19209	0.885133	-0.241783	5.11256	0.960791	0.139118	5.22629	0.914138	no
ENSG00000008196	0	0	0	0	0	0	0	4	TFAP2B	transcription factor AP-2 beta (activating enhancer binding protein 2 beta)	0	-3.3803	1	-3.54432	-2.79533	0.717394	-3.54432	-2.89487	0.30381	no
ENSG00000008256	1275	2470	2154	893	1334	814	1046	782	CYTH3	cytohesin 3	-0.858581	6.56246	0.452254	0.533766	5.55818	0.868796	1.39235	6.1267	0.0415465	no
ENSG00000008277	18	10	10	6	4	16	22	36	ADAM22	ADAM metallopeptidase domain 22	0.840059	-0.505828	0.906913	-0.451874	0.263559	0.962591	-1.29193	-0.00178569	0.53402	no
ENSG00000008282	892	1036	1061	1420	1832	4418	1688	2677	SYPL1	synaptophysin-like 1	-0.233181	5.58308	0.954331	-1.7145	6.86094	0.384693	-1.48131	6.70849	0.0771625	no
ENSG00000008283	614	578	374	422	594	92	168	114	CYB561	cytochrome b561	0.367192	4.65313	0.912107	2.29901	3.5797	0.219472	1.93182	3.68148	0.0540834	no
ENSG00000008294	3132	3654	2866	3468	3819	6134	7053	4316	SPAG9	sperm associated antigen 9	-0.0577855	7.27225	1	-0.897457	7.95307	0.79114	-0.839671	7.8505	0.415756	no
ENSG00000008300	78	108	90	70	74	34	52	54	CELSR3	cadherin, EGF LAG seven-pass G-type receptor 3	-0.343465	2.17429	0.967398	0.739533	1.43988	0.916995	1.083	1.74072	0.531259	no
ENSG00000008311	282	337	136	205	158	182	240	102	AASS	aminoadipate-semialdehyde synthase	0.253732	3.60649	0.976756	0.690698	3.28859	0.890562	0.436966	3.27362	0.789047	no
ENSG00000008323	0	0	0	0	0	0	60	68	PLEKHG6	pleckstrin homology domain containing, family G (with RhoGef domain) member 6	0	-3.3803	1	-8.41926	0.707166	0.183929	-8.41926	0.406299	0.00791602	no
ENSG00000008324	49	136	93	172	112	163	128	106	SS18L2	synovial sarcoma translocation gene on chromosome 18-like 2	-1.22239	2.18449	0.548894	-1.43101	2.44625	0.770006	-0.208617	2.61066	0.918328	no
ENSG00000008382	127	70	119	134	123	117	208	354	MPND	MPN domain containing	0.425954	2.36566	0.942725	-0.832998	3.28859	0.876499	-1.25895	3.07585	0.37515	no
ENSG00000008394	1196	1974	730	848	1728	255	846	1092	MGST1	microsomal glutathione S-transferase 1	-0.17686	5.96622	0.990624	0.710178	5.34975	0.835225	0.887039	5.5584	0.410187	no
ENSG00000008405	402	318	276	333	306	1012	350	580	CRY1	cryptochrome circadian clock 1	0.436574	4.00341	0.874015	-0.687143	4.81938	0.871	-1.12372	4.61179	0.302246	no
ENSG00000008441	7264	7264	6658	5539	5464	8085	2392	7264	NFIX	nuclear factor I/X (CCAAT-binding transcription factor)	0.0614685	8.40597	1	0.296706	8.23009	0.957804	0.235237	8.24874	0.879716	no
ENSG00000008513	2569	1269	1142	1632	1438	4004	2100	1966	ST3GAL1	ST3 beta-galactoside alpha-2,3-sialyltransferase 1	1.0915	6.31841	0.143393	-0.0663961	6.99786	0.991816	-1.15789	6.65464	0.174204	no
ENSG00000008516	8	0	0	6	0	28	198	20	MMP25	matrix metallopeptidase 25	6.02237	-2.1579	0.0363454	-3.33738	1.65313	0.488358	-9.35975	1.29777	0.000514785	no
ENSG00000008517	2839	1828	1581	160	70	374	798	1198	IL32	interleukin 32	0.735992	6.6453	0.534265	1.84529	5.96871	0.181756	1.1093	5.79687	0.18956	no
ENSG00000008710	4446	4347	4994	2294	2670	3844	3194	3402	PKD1	polycystic kidney disease 1 (autosomal dominant)	-0.0710671	7.78639	1	0.353409	7.48215	0.930953	0.424476	7.57033	0.70242	no
ENSG00000008735	40	72	38	35	36	4	24	38	MAPK8IP2	mitogen-activated protein kinase 8 interacting protein 2	-0.458205	1.32014	0.956618	0.858824	0.452593	0.916201	1.31703	0.836933	0.510216	no
ENSG00000008838	2108	1614	1557	1403	1174	1869	1576	2067	MED24	mediator complex subunit 24	0.410909	6.40243	0.86194	0.198249	6.51679	0.962644	-0.21266	6.38341	0.849781	no
ENSG00000008853	1052	968	744	748	623	700	2353	1326	RHOBTB2	Rho-related BTB domain containing 2	0.297413	5.47041	0.933087	-0.472456	6.02883	0.910814	-0.769869	5.8726	0.43974	no
ENSG00000008869	418	418	427	574	565	310	336	360	HEATR5B	HEAT repeat containing 5B	-0.0154438	4.34422	1	0.317801	4.10352	0.953511	0.333245	4.15964	0.807827	no
ENSG00000008952	2040	2246	1932	2197	2238	2026	4536	1611	SEC62	SEC62 homolog (S. cerevisiae)	-0.0342413	6.63837	1	-0.417312	6.93895	0.92344	-0.383071	6.89128	0.74996	no
ENSG00000008988	956	1419	1403	1451	1930	4216	3572	8588	RPS20	ribosomal protein S20	-0.561575	5.92044	0.720049	-2.51331	7.70152	0.194812	-1.95174	7.52719	0.0263288	no
ENSG00000009307	17990	17134	23134	25499	25499	79690	45257	45257	CSDE1	cold shock domain containing E1, RNA-binding	-0.162438	9.86506	1	-1.65703	11.1416	0.755541	-1.49459	10.9811	0.36352	no
ENSG00000009335	2346	2244	2611	2800	2736	2782	1398	2520	UBE3C	ubiquitin protein ligase E3C	-0.0492657	6.84992	1	0.0710005	6.76404	0.990933	0.120266	6.79525	0.9268	no
ENSG00000009413	2530	2738	1502	1739	1800	2870	1221	1320	REV3L	REV3-like, polymerase (DNA directed), zeta, catalytic subunit	0.255059	6.76096	0.962129	0.488176	6.57626	0.894138	0.233117	6.53573	0.852957	no
ENSG00000009694	0	0	0	0	0	80	76	54	TENM1	teneurin transmembrane protein 1	0	-3.3803	1	-9.13186	1.38789	0.0497836	-9.13186	1.07913	0.000155086	no
ENSG00000009709	588	590	742	1696	1240	120	87	220	PAX7	paired box 7	-0.17967	4.94613	0.981281	2.04558	3.61829	0.32773	2.22525	4.08649	0.0189569	no
ENSG00000009780	128	205	200	174	120	151	212	208	FAM76A	family with sequence similarity 76, member A	-0.66126	3.10888	0.779457	-0.571923	3.08527	0.926077	0.0893368	3.24322	0.962634	no
ENSG00000009790	6	1	10	1	1	6	54	52	TRAF3IP3	TRAF3 interacting protein 3	0.122857	-1.4417	1	-2.6125	0.596983	0.652211	-2.73536	0.353057	0.212009	no
ENSG00000009830	792	750	648	614	552	1061	1924	1276	POMT2	protein-O-mannosyltransferase 2	0.180178	5.1354	0.976249	-0.842556	5.92491	0.758633	-1.02273	5.76665	0.217819	no
ENSG00000009844	632	998	1224	986	1026	1257	1108	1136	VTA1	vesicle (multivesicular body) trafficking 1	-0.813739	5.51654	0.467777	-0.884677	5.63547	0.73058	-0.070938	5.78285	0.955551	no
ENSG00000009950	44	62	4	0	6	1696	360	336	MLXIPL	MLX interacting protein-like	0.413676	0.892721	0.985192	-4.17574	4.87473	0.0623816	-4.58942	4.5669	0.0015251	no
ENSG00000009954	3087	2908	3104	4032	3564	2392	2103	1448	BAZ1B	bromodomain adjacent to zinc finger domain, 1B	0.0383589	7.18718	1	0.639944	6.76149	0.826015	0.601585	6.84431	0.516946	no
ENSG00000010017	1018	1245	1364	902	1031	2977	2012	2307	RANBP9	RAN binding protein 9	-0.35772	5.86169	0.886881	-1.2563	6.64242	0.554536	-0.898582	6.57317	0.287615	no
ENSG00000010072	134	200	184	198	138	222	91	96	SPRTN	SprT-like N-terminal domain	-0.518467	3.06816	0.874015	-0.0248823	2.72561	0.99971	0.493585	2.94703	0.772024	no
ENSG00000010165	748	503	610	536	690	580	420	1497	METTL13	methyltransferase like 13	0.426574	4.90125	0.858898	-0.154099	5.28726	0.979122	-0.580672	5.11955	0.633681	no
ENSG00000010219	137	94	164	138	136	124	276	262	DYRK4	dual-specificity tyrosine-(Y)-phosphorylation regulated kinase 4	0.0867233	2.6822	1	-0.687194	3.27613	0.905535	-0.773917	3.15886	0.611996	no
ENSG00000010244	2252	2297	1743	2317	2317	1584	1894	2116	ZNF207	zinc finger protein 207	0.156842	6.65542	0.987792	0.272272	6.55891	0.94814	0.11543	6.53319	0.925477	no
ENSG00000010256	1514	1570	1458	1898	1858	4446	3961	11654	UQCRC1	ubiquinol-cytochrome c reductase core protein I	0	6.18576	1	-2.1429	8.01731	0.353975	-2.1429	7.79332	0.0244438	no
ENSG00000010270	336	344	324	440	416	208	282	476	STARD3NL	STARD3 N-terminal like	0.00860992	4.01488	1	0.0613772	3.97505	0.995432	0.0527673	3.98077	0.977809	no
ENSG00000010278	304	141	452	266	306	600	594	452	CD9	CD9 molecule	0.0360242	3.85332	1	-0.851594	4.55487	0.820789	-0.887618	4.43284	0.460187	no
ENSG00000010282	26	10	5	0	4	656	846	1084	HHATL	hedgehog acyltransferase-like	1.77662	-0.410671	0.552051	-5.04439	4.97505	0.00420433	-6.82102	4.64816	1.89956e-10	no
ENSG00000010292	1051	818	906	3112	1952	482	820	648	NCAPD2	non-SMC condensin I complex, subunit D2	0.285965	5.47613	0.936074	0.693145	5.17477	0.823085	0.40718	5.14483	0.713878	no
ENSG00000010295	1452	955	934	763	890	238	638	558	IFFO1	intermediate filament family orphan 1	0.620352	5.74339	0.631653	1.60271	5.11855	0.355382	0.982354	5.00038	0.303491	no
ENSG00000010310	8	0	6	2	6	0	16	12	GIPR	gastric inhibitory polypeptide receptor	1.37851	-1.64333	0.853425	-0.219218	-0.920866	0.989485	-1.59773	-1.24279	0.628276	no
ENSG00000010318	34	83	55	36	44	42	124	170	PHF7	PHD finger protein 7	-1.01838	1.51047	0.75195	-1.71621	2.18195	0.73297	-0.697829	2.21664	0.726418	no
ENSG00000010319	10	37	64	4	6	904	1011	661	SEMA3G	sema domain, immunoglobulin domain (Ig), short basic domain, secreted, (semaphorin) 3G	-2.32193	0.905105	0.236583	-6.40631	4.96067	0.000475189	-4.08439	4.68956	1.20191e-05	no
ENSG00000010322	2104	1977	1939	2072	1948	1110	1540	1568	NISCH	nischarin	0.103748	6.59173	1	0.581496	6.24769	0.842627	0.477748	6.2893	0.607873	no
ENSG00000010327	20	0	2	0	8	708	4312	1448	STAB1	stabilin 1	4.16099	-1.1579	0.0515751	-6.74331	6.28504	0.000543665	-10.9043	5.95955	5.62939e-15	no
ENSG00000010361	182	144	114	90	122	296	410	842	FUZ	fuzzy planar cell polarity protein	0.496161	2.83564	0.889537	-1.50279	4.38292	0.620289	-1.99895	4.12432	0.0634701	no
ENSG00000010379	24	7	23	0	2	16	134	16	SLC6A13	solute carrier family 6 (neurotransmitter transporter), member 13	0.673594	-0.0583692	0.944794	-1.20088	1.24906	0.881552	-1.87447	0.984275	0.386579	no
ENSG00000010404	2050	2400	2896	2092	2228	1718	692	544	IDS	iduronate 2-sulfatase	-0.369259	6.87866	0.903684	1.05782	5.91087	0.628338	1.42708	6.3097	0.0801905	no
ENSG00000010438	28	0	36	37	50	0	0	0	PRSS3	protease, serine, 3	0.633872	0.164023	0.973129	7.81378	-1.21037	0.0217251	7.17991	-1.17866	0.0118965	no
ENSG00000010539	185	147	118	178	168	68	141	140	ZNF200	zinc finger protein 200	0.481147	2.86763	0.899788	0.668686	2.70185	0.911125	0.187539	2.58318	0.929517	no
ENSG00000010610	1	0	1	2	10	58	250	749	CD4	CD4 molecule	0.847997	-2.96526	0.973129	-8.29138	3.67769	0.00990304	-9.13938	3.35847	1.52897e-06	no
ENSG00000010626	176	139	90	72	80	224	230	504	LRRC23	leucine rich repeat containing 23	0.619678	2.71773	0.850472	-0.859028	3.77705	0.852358	-1.47871	3.52298	0.227131	no
ENSG00000010671	0	0	0	0	0	10	85	54	BTK	Bruton agammaglobulinemia tyrosine kinase	0	-3.3803	1	-8.63783	0.914323	0.0962404	-8.63783	0.610658	0.00110042	no
ENSG00000010704	226	156	212	204	343	31	145	196	HFE	hemochromatosis	0.296435	3.26356	0.956618	0.865327	2.86288	0.873127	0.568892	2.84852	0.759238	no
ENSG00000010803	1013	594	592	520	628	1100	1132	4290	SCMH1	sex comb on midleg homolog 1 (Drosophila)	0.772404	5.1413	0.459076	-1.10162	6.50063	0.712814	-1.87403	6.21179	0.0431646	yes
ENSG00000010810	4248	1548	2206	1194	1496	300	842	1152	FYN	FYN oncogene related to SRC, FGR, YES	1.1783	7.00197	0.143734	2.47369	6.29698	0.0438978	1.29539	5.8624	0.128644	no
ENSG00000010818	4413	2148	1752	1614	1693	1990	2158	1774	HIVEP2	human immunodeficiency virus type I enhancer binding protein 2	1.17823	7.05693	0.131701	1.16059	6.95607	0.517547	-0.0176467	6.56104	0.991361	no
ENSG00000011007	1349	1638	1522	1724	1536	785	1203	652	TCEB3	transcription elongation factor B (SIII), polypeptide 3 (110kDa, elongin A)	-0.228015	6.17525	0.960937	0.616244	5.5844	0.8373	0.844258	5.8021	0.302072	no
ENSG00000011009	242	239	180	192	252	251	394	568	LYPLA2	lysophospholipase II	0.207941	3.41628	0.984124	-0.740239	4.13442	0.871012	-0.94818	3.97901	0.441785	no
ENSG00000011021	952	1297	726	468	588	566	729	729	CLCN6	chloride channel, voltage-sensitive 6	-0.0874517	5.57632	1	0.496709	5.16273	0.89521	0.584161	5.28397	0.550082	no
ENSG00000011028	79652	17980	25478	11680	10546	156	3384	942	MRC2	mannose receptor, C type 2	1.87408	10.9444	0.260678	5.73634	9.98024	0.00361939	3.86226	8.84702	0.0020162	no
ENSG00000011105	2708	2412	3039	1246	1356	476	1079	576	TSPAN9	tetraspanin 9	-0.00929275	7.02998	1	1.93047	5.86258	0.132878	1.93977	6.18804	0.00549692	no
ENSG00000011114	1900	1384	1246	1570	1322	962	327	444	BTBD7	BTB (POZ) domain containing 7	0.530894	6.18195	0.745357	1.71747	5.44982	0.265909	1.18658	5.39218	0.172202	no
ENSG00000011132	488	252	280	196	230	512	440	602	APBA3	amyloid beta (A4) precursor protein-binding, family A, member 3	0.875147	4.03756	0.452254	-0.0860496	4.62111	0.990478	-0.961196	4.3312	0.372799	no
ENSG00000011143	223	191	148	200	192	38	233	326	MKS1	Meckel syndrome, type 1	0.395503	3.18449	0.921414	0.164178	3.31319	0.985454	-0.231326	3.18347	0.911875	no
ENSG00000011198	139	152	164	246	212	368	166	240	ABHD5	abhydrolase domain containing 5	-0.184684	2.88336	0.991809	-0.891688	3.46676	0.852362	-0.707004	3.40106	0.623415	no
ENSG00000011201	81	96	766	94	102	710	218	628	KAL1	Kallmann syndrome 1 sequence	-2.40989	3.925	0.162928	-2.67694	4.30357	0.258831	-0.267049	4.54333	0.885536	no
ENSG00000011243	1443	1194	1114	684	818	1786	1938	1806	AKAP8L	A kinase (PRKA) anchor protein 8-like	0.322397	5.91011	0.908299	-0.353219	6.38892	0.9273	-0.675615	6.23588	0.429722	no
ENSG00000011258	438	374	356	264	134	256	192	149	MBTD1	mbt domain containing 1	0.262952	4.23196	0.956618	1.13767	3.64623	0.725031	0.874716	3.68256	0.469438	no
ENSG00000011260	110	76	82	198	166	402	431	751	UTP18	UTP18 small subunit (SSU) processome component homolog (yeast)	0.476937	2.13277	0.926775	-2.26174	4.35272	0.34312	-2.73867	4.07256	0.00731004	no
ENSG00000011275	1782	1424	1760	1539	1452	1154	1440	1048	RNF216	ring finger protein 216	0.162645	6.31435	0.984124	0.553682	6.02697	0.852358	0.391037	6.03671	0.691257	no
ENSG00000011295	334	382	305	382	357	315	472	464	TTC19	tetratricopeptide repeat domain 19	-0.0404471	4.03896	1	-0.320092	4.25723	0.95423	-0.279645	4.22555	0.845126	no
ENSG00000011304	2746	3532	3004	9604	6239	1424	1814	1220	PTBP1	polypyrimidine tract binding protein 1	-0.251066	7.21589	0.959933	0.885842	6.43589	0.684934	1.13691	6.72352	0.134752	no
ENSG00000011332	3	37	18	110	42	0	176	4	DPF1	D4, zinc and double PHD fingers family 1	-3.14405	0.0347402	0.207218	-4.26604	1.19713	0.542732	-1.12199	1.23441	0.726824	no
ENSG00000011347	418	366	394	14	23	150	189	92	SYT7	synaptotagmin VII	0.13746	4.24419	0.994933	1.53995	3.36285	0.572063	1.40249	3.5278	0.203834	no
ENSG00000011376	584	328	448	422	490	148	285	641	LARS2	leucyl-tRNA synthetase 2, mitochondrial	0.589756	4.45048	0.75195	0.705814	4.32188	0.872928	0.116058	4.15886	0.948829	no
ENSG00000011405	837	2582	1329	1957	1841	740	648	210	PIK3C2A	phosphatidylinositol-4-phosphate 3-kinase, catalytic subunit type 2 alpha	-1.22411	6.24967	0.235252	0.651872	4.87414	0.869179	1.87599	5.72797	0.0208109	no
ENSG00000011422	1584	350	976	1875	1944	95	1025	742	PLAUR	plasminogen activator, urokinase receptor	1.25633	5.54452	0.228694	1.35151	5.37376	0.594885	0.0951717	4.94073	0.962115	no
ENSG00000011426	104	198	262	7062	2996	5	52	20	ANLN	anillin, actin binding protein	-1.1441	3.18956	0.394285	2.01334	1.18195	0.629736	3.15744	2.39317	0.0231873	no
ENSG00000011451	1424	1539	1544	1439	1357	1081	1330	879	WIZ	widely interspaced zinc finger motifs	-0.114376	6.17461	0.997629	0.376786	5.82489	0.919248	0.491162	5.93779	0.595745	no
ENSG00000011454	1614	1218	1310	1022	1314	1380	1423	1430	RABGAP1	RAB GTPase activating protein 1	0.352613	6.05294	0.885133	0.193907	6.13516	0.962644	-0.158707	6.02293	0.889087	no
ENSG00000011465	34148	20896	4320	1549	6138	13941	52682	29246	DCN	decorin	1.43745	9.89219	0.548894	0.0956988	10.6081	0.993797	-1.34175	10.1836	0.427318	no
ENSG00000011478	232	272	237	254	336	24	141	160	QPCTL	glutaminyl-peptide cyclotransferase-like	-0.133472	3.5797	0.998178	1.09776	2.76181	0.817274	1.23123	3.01887	0.402226	no
ENSG00000011485	570	913	812	1034	879	744	905	1632	PPP5C	protein phosphatase 5, catalytic subunit	-0.597455	5.20279	0.702055	-0.939988	5.53371	0.735942	-0.342533	5.5901	0.762572	no
ENSG00000011523	846	863	750	518	478	1752	1078	869	CEP68	centrosomal protein 68kDa	0.0689727	5.30211	1	-0.543376	5.7723	0.880029	-0.612349	5.67553	0.526008	no
ENSG00000011566	430	848	664	615	528	1232	540	994	MAP4K3	mitogen-activated protein kinase kinase kinase kinase 3	-0.813869	4.96252	0.503842	-1.10021	5.26536	0.688825	-0.286338	5.36386	0.81274	yes
ENSG00000011600	0	0	0	0	0	110	342	302	TYROBP	TYRO protein tyrosine kinase binding protein	0	-3.3803	1	-10.9742	3.19335	0.00216529	-10.9742	2.8752	1.32221e-07	no
ENSG00000011638	122	448	389	136	289	984	244	2000	TMEM159	transmembrane protein 159	-1.7773	3.94913	0.0276578	-3.13942	5.33309	0.14233	-1.36212	5.29036	0.225611	no
ENSG00000011677	6	0	1	37	45	0	0	0	GABRA3	gamma-aminobutyric acid (GABA) A receptor, alpha 3	3.29278	-2.26482	0.31472	5.61471	-2.57294	0.175314	2.32193	-3.24279	0.452295	no
ENSG00000012048	107	226	171	856	398	83	74	116	BRCA1	breast cancer 1, early onset	-0.890752	3.02909	0.637734	0.233376	2.21962	0.977308	1.12413	2.70717	0.425011	no
ENSG00000012061	858	743	900	1107	1188	939	622	1344	ERCC1	excision repair cross-complementation group 1	0.0627077	5.32649	1	-0.174502	5.50043	0.970822	-0.23721	5.45196	0.845377	no
ENSG00000012124	2	0	0	6	20	3	32	24	CD22	CD22 molecule	4.08746	-2.96526	0.39291	-3.21936	-0.271773	0.59763	-7.30682	-0.593701	0.00962567	no
ENSG00000012171	171	81	158	258	294	101	134	136	SEMA3B	sema domain, immunoglobulin domain (Ig), short basic domain, secreted, (semaphorin) 3B	0.516532	2.73518	0.905291	0.467136	2.72299	0.942952	-0.0493953	2.5739	0.983657	no
ENSG00000012174	522	517	655	775	736	116	212	269	MBTPS2	membrane-bound transcription factor peptidase, site 2	-0.166813	4.76606	0.985417	1.39072	3.75797	0.603032	1.55753	4.09463	0.120145	no
ENSG00000012211	174	184	122	128	88	755	400	608	PRICKLE3	prickle homolog 3 (Drosophila)	0.185414	2.95955	0.991809	-1.75518	4.54526	0.491778	-1.9406	4.31945	0.0503209	no
ENSG00000012223	6	0	5	1	5	46	144	158	LTF	lactotransferrin	1.22239	-1.8778	0.879997	-4.24482	2.11955	0.231409	-5.46722	1.8016	0.00462213	no
ENSG00000012232	2908	1670	2028	1832	2144	958	1034	2144	EXTL3	exostosin-like glycosyltransferase 3	0.653247	6.72561	0.641542	1.07668	6.40352	0.595424	0.423438	6.23515	0.68811	no
ENSG00000012660	1393	3849	2412	1880	1576	290	837	420	ELOVL5	ELOVL fatty acid elongase 5	-1.16813	6.93787	0.24626	1.43346	5.14522	0.455154	2.60159	6.23036	0.000296929	no
ENSG00000012779	0	1	0	0	0	54	306	302	ALOX5	arachidonate 5-lipoxygenase	-2.32193	-3.1579	0.874015	-10.7865	3.00772	0.00549131	-8.46461	2.69224	1.07069e-05	no
ENSG00000012817	0	0	0	1	0	0	3	0	KDM5D	lysine (K)-specific demethylase 5D	0	-3.3803	1	-3.16993	-2.92087	0.758087	-3.16993	-3.00179	0.364118	no
ENSG00000012822	2661	2402	2084	833	1272	4110	4769	5608	CALCOCO1	calcium binding and coiled-coil domain 1	0.246526	6.83907	0.956114	-0.859726	7.68613	0.788899	-1.10625	7.51019	0.213644	no
ENSG00000012963	456	422	432	931	749	670	696	506	UBR7	ubiquitin protein ligase E3 component n-recognin 7 (putative)	0.0947709	4.39668	1	-0.452406	4.80953	0.921367	-0.547177	4.71563	0.637959	no
ENSG00000012983	1030	1048	1586	1532	2006	565	636	188	MAP4K5	mitogen-activated protein kinase kinase kinase kinase 5	-0.354573	5.8763	0.906913	1.15335	4.86466	0.651094	1.50792	5.27541	0.0805673	no
ENSG00000013016	786	654	708	1020	1150	260	161	230	EHD3	EH-domain containing 3	0.206839	5.10754	0.970305	1.85623	4.11656	0.327312	1.64939	4.28006	0.0690723	no
ENSG00000013275	1604	1322	1442	1330	1243	1492	6058	1894	PSMC4	proteasome (prosome, macropain) 26S subunit, ATPase, 4	0.214898	6.12948	0.966372	-0.972706	7.05224	0.767432	-1.1876	6.8745	0.245058	no
ENSG00000013288	1510	1724	2002	1502	2014	374	580	431	MAN2B2	mannosidase, alpha, class 2B, member 2	-0.303056	6.39064	0.934105	1.70935	5.12303	0.260169	2.01241	5.61998	0.00275918	no
ENSG00000013293	22	0	0	10	60	0	0	0	SLC7A14	solute carrier family 7, member 14	7.46761	-1.1579	0.00144441	7.46761	-1.47341	0.0332344	0	-3.3803	1	no
ENSG00000013297	1924	778	1732	3630	9060	81	80	524	CLDN11	claudin 11	0.616371	6.15108	0.75385	3.0742	4.9734	0.0505552	2.45783	4.94388	0.0208293	no
ENSG00000013306	975	888	1110	1414	1484	782	970	1175	SLC25A39	solute carrier family 25, member 39	-0.035078	5.57535	1	-0.000985995	5.55266	1	0.034092	5.56661	0.981107	no
ENSG00000013364	3498	2438	3167	2670	3238	674	3375	2190	MVP	major vault protein	0.319803	7.18782	0.934322	0.750143	6.87015	0.815836	0.43034	6.83086	0.734342	no
ENSG00000013374	1009	784	1026	848	834	1076	1410	984	NUB1	negative regulator of ubiquitin-like proteins 1	0.156916	5.49878	0.985417	-0.197024	5.75124	0.96375	-0.35394	5.66683	0.738461	no
ENSG00000013375	1475	2598	2287	2505	2782	222	264	232	PGM3	phosphoglucomutase 3	-0.727595	6.67091	0.58314	2.62299	4.72365	0.0495525	3.35059	5.75233	9.28285e-08	no
ENSG00000013392	120	208	202	132	118	61	146	46	RWDD2A	RWD domain containing 2A	-0.771967	3.10083	0.706125	0.508225	2.19335	0.944212	1.28019	2.69224	0.372896	no
ENSG00000013441	1142	1342	1148	645	984	2690	3934	1301	CLK1	CDC-like kinase 1	-0.12457	5.86367	0.993887	-1.2098	6.76738	0.622054	-1.08523	6.64553	0.235252	no
ENSG00000013503	252	322	310	370	378	204	85	378	POLR3B	polymerase (RNA) III (DNA directed) polypeptide B	-0.326356	3.8324	0.938971	0.180604	3.47613	0.981622	0.50696	3.65202	0.746047	no
ENSG00000013523	568	280	412	220	230	444	568	1986	ANGEL1	angel homolog 1 (Drosophila)	0.714915	4.3408	0.653102	-0.814938	5.42303	0.83115	-1.52985	5.15108	0.147887	no
ENSG00000013561	782	681	793	558	668	655	1430	630	RNF14	ring finger protein 14	0.0854899	5.17812	1	-0.210718	5.3949	0.96494	-0.296208	5.3336	0.808523	no
ENSG00000013563	655	524	936	772	1148	2500	1071	2930	DNASE1L1	deoxyribonuclease I-like 1	-0.156373	5.08527	0.990624	-1.72594	6.42625	0.377775	-1.56957	6.25832	0.062611	no
ENSG00000013573	92	42	29	192	132	76	518	352	DDX11	DEAD/H (Asp-Glu-Ala-Asp/His) box helicase 11	1.3707	1.43562	0.484204	-1.77578	3.65037	0.626677	-3.14649	3.302	0.0171632	no
ENSG00000013583	338	406	560	336	586	442	354	1042	HEBP1	heme binding protein 1	-0.51484	4.39009	0.844204	-0.85784	4.71246	0.830439	-0.343	4.75618	0.80762	no
ENSG00000013588	288	50	218	504	574	110	1066	178	GPRC5A	G protein-coupled receptor, class C, group 5, member A	1.10312	3.16917	0.608101	-0.647898	4.30795	0.916201	-1.75101	3.9702	0.256898	no
ENSG00000013619	253	452	206	422	306	142	309	450	MAMLD1	mastermind-like domain containing 1	-0.378786	3.87552	0.938399	-0.247315	3.8021	0.968645	0.131471	3.9134	0.942686	no
ENSG00000013810	68	85	88	1276	785	30	143	82	TACC3	transforming, acidic coiled-coil containing protein 3	-0.346599	1.98311	0.969607	-0.321399	1.99039	0.969228	0.0252006	2.07256	0.993692	no
ENSG00000014123	571	674	726	635	768	752	1180	1008	UFL1	UFM1-specific ligase 1	-0.293806	4.98384	0.937505	-0.779159	5.40065	0.801317	-0.485353	5.38457	0.635675	no
ENSG00000014138	179	478	242	788	448	174	284	358	POLA2	polymerase (DNA directed), alpha 2, accessory subunit	-1.00753	3.85651	0.509234	-0.603303	3.58981	0.915094	0.404228	3.8921	0.784995	no
ENSG00000014164	382	486	360	454	406	670	868	534	ZC3H3	zinc finger CCCH-type containing 3	-0.147039	4.30387	0.994067	-0.854206	4.88532	0.805663	-0.707167	4.81347	0.514964	no
ENSG00000014216	3009	2206	2847	2846	3509	1562	2708	3679	CAPN1	calpain 1, (mu/I) large subunit	0.252132	7.01274	0.956535	0.183465	7.04045	0.968127	-0.0686674	6.96533	0.961841	no
ENSG00000014257	0	0	0	1	1	0	6	8	ACPP	acid phosphatase, prostate	0	-3.3803	1	-5.26053	-1.92087	0.514848	-5.26053	-2.11726	0.107313	no
ENSG00000014641	1096	1091	1369	1122	1843	1836	3752	8596	MDH1	malate dehydrogenase 1, NAD (soluble)	-0.166393	5.83321	0.984124	-2.10886	7.51981	0.351587	-1.94246	7.32136	0.0456316	no
ENSG00000014824	774	846	963	1208	1248	580	1102	976	SLC30A9	solute carrier family 30 (zinc transporter), member 9	-0.224753	5.37292	0.963945	-0.194944	5.3679	0.966545	0.0298096	5.42609	0.984348	no
ENSG00000014914	250	119	242	371	424	115	183	156	MTMR11	myotubularin related protein 11	0.469652	3.30387	0.901988	0.723728	3.09544	0.884931	0.254077	2.98602	0.892021	no
ENSG00000014919	642	594	638	508	535	424	520	994	COX15	cytochrome c oxidase assembly homolog 15 (yeast)	0.0596311	4.91126	1	-0.00895913	4.95732	1	-0.0685902	4.93259	0.965444	no
ENSG00000015133	180	188	173	74	72	268	436	110	CCDC88C	coiled-coil domain containing 88C	-0.00399916	3.13014	1	-0.591732	3.58837	0.920059	-0.587733	3.50845	0.709512	no
ENSG00000015153	264	313	272	308	203	1310	657	1223	YAF2	YY1 associated factor 2	-0.147832	3.77452	0.994052	-2.00947	5.37709	0.279128	-1.86164	5.18385	0.024367	yes
ENSG00000015171	686	852	723	840	772	1820	978	1126	ZMYND11	zinc finger, MYND-type containing 11	-0.199037	5.18131	0.973129	-0.930957	5.79276	0.718252	-0.73192	5.72535	0.421767	no
ENSG00000015285	4	4	5	4	10	28	206	171	WAS	Wiskott-Aldrich syndrome	-0.165059	-1.71733	1	-5.03376	2.32361	0.160287	-4.8687	2.0257	0.00541295	no
ENSG00000015475	371	459	516	325	299	238	162	106	BID	BH3 interacting domain death agonist	-0.393867	4.43562	0.901121	1.13666	3.40924	0.744887	1.53053	3.83984	0.139979	no
ENSG00000015479	5170	3893	3301	4632	3301	4589	5392	3746	MATR3	matrin 3	0.523355	7.6293	0.811394	0.176178	7.82618	0.972014	-0.347177	7.65113	0.77159	no
ENSG00000015532	1298	645	1114	1294	1488	366	319	390	XYLT2	xylosyltransferase II	0.561469	5.61547	0.744534	1.85655	4.83705	0.232783	1.29508	4.77148	0.144936	no
ENSG00000015568	36	20	16	30	5	32	0	0	RGPD5	RANBP2-like and GRIP domain containing 5	0.995017	0.320142	0.820165	1.74308	-0.13237	0.834589	0.748063	-0.416823	0.833517	no
ENSG00000015676	2154	1301	1526	1377	1611	2324	3402	10270	NUDCD3	NudC domain containing 3	0.607703	6.3187	0.661158	-1.30761	7.76802	0.674474	-1.91531	7.49875	0.056074	no
ENSG00000016391	6	14	0	14	12	180	196	212	CHDH	choline dehydrogenase	-0.21818	-1.26482	1	-5.00092	2.85332	0.0775768	-4.78274	2.55516	0.0049401	no
ENSG00000016402	36	46	46	8	0	14	1	46	IL20RA	interleukin 20 receptor, alpha	-0.352551	1.10083	0.97571	0.820309	0.333948	0.926491	1.17286	0.646503	0.613884	no
ENSG00000016864	859	1170	1272	1148	1544	356	572	278	GLT8D1	glycosyltransferase 8 domain containing 1	-0.507271	5.72605	0.773626	1.09522	4.63721	0.676948	1.60249	5.13461	0.0406419	no
ENSG00000017260	1959	1967	2766	2624	3386	1238	1728	941	ATP2C1	ATPase, Ca++ transporting, type 2C, member 1	-0.272622	6.74425	0.950062	0.588972	6.13983	0.845219	0.861594	6.37626	0.299958	no
ENSG00000017373	1	6	0	4	2	2	14	28	-	-	-1.47393	-2.26482	0.89423	-3.71679	-0.652377	0.559887	-2.24286	-0.795335	0.398141	no
ENSG00000017427	181	2	23	0	0	274	1414	829	IGF1	insulin-like growth factor 1 (somatomedin C)	3.84263	1.76266	0.00222381	-2.2119	5.02165	0.343536	-6.05453	4.61519	8.73701e-06	no
ENSG00000017483	885	372	512	944	744	8	175	50	SLC38A5	solute carrier family 38, member 5	1.00143	4.82834	0.267101	3.50819	3.75669	0.069425	2.50677	3.43605	0.0605648	no
ENSG00000017621	14	10	5	20	23	63	78	62	-	-	0.889442	-0.835977	0.907158	-2.26286	1.43348	0.64381	-3.1523	1.13066	0.06428	no
ENSG00000017797	1168	838	978	664	831	1297	3222	1377	RALBP1	ralA binding protein 1	0.363232	5.58067	0.874015	-0.750671	6.40761	0.816988	-1.1139	6.21253	0.202263	no
ENSG00000018189	556	696	576	475	560	342	535	614	RUFY3	RUN and FYVE domain containing 3	-0.193901	4.87552	0.974596	0.161801	4.62463	0.977448	0.355702	4.73501	0.777676	no
ENSG00000018236	2	10	26	97	27	8	18	22	CNTN1	contactin 1	-3.09245	-0.505828	0.32645	-2.92376	-0.522316	0.624682	0.168682	-0.147637	0.953382	no
ENSG00000018280	0	0	0	2	0	90	992	231	SLC11A1	solute carrier family 11 (proton-coupled divalent metal ion transporter), member 1	0	-3.3803	1	-11.7741	3.98712	0.0013072	-11.7741	3.66737	4.52418e-08	no
ENSG00000018408	8796	17976	16346	2346	1862	1125	1466	990	WWTR1	WW domain containing transcription regulator 1	-0.964204	9.43094	0.693454	2.88132	7.21601	0.00776096	3.84552	8.50818	4.46234e-06	no
ENSG00000018510	748	1282	1324	1386	1110	974	834	838	AGPS	alkylglycerone phosphate synthase	-0.800624	5.74899	0.470826	-0.237704	5.35187	0.958937	0.56292	5.65917	0.528694	no
ENSG00000018610	164	124	188	168	170	150	208	578	CXorf56	chromosome X open reading frame 56	0.0720934	2.94763	1	-0.927329	3.73344	0.847182	-0.999422	3.59469	0.475461	no
ENSG00000018625	1733	2622	2058	97	72	97906	6254	79652	ATP1A2	ATPase, Na+/K+ transporting, alpha 2 polypeptide	-0.43321	6.68287	0.868017	-5.14375	11.1212	0.208219	-4.71054	10.822	0.00818315	no
ENSG00000018699	199	210	302	426	400	276	153	208	TTC27	tetratricopeptide repeat domain 27	-0.363174	3.52057	0.93813	-0.0935056	3.3408	0.991816	0.269668	3.47644	0.869824	no
ENSG00000018869	46	35	52	30	40	42	54	127	ZNF582	zinc finger protein 582	0.0803938	1.15368	1	-0.690884	1.73344	0.928852	-0.771278	1.6197	0.71497	no
ENSG00000019102	2	0	1	0	0	18	64	12	VSIG2	V-set and immunoglobulin domain containing 2	1.76553	-2.79533	0.827675	-3.88791	0.320142	0.453938	-5.65344	0.0120201	0.014014	no
ENSG00000019144	4212	4992	3842	3374	2776	968	2946	1396	PHLDB1	pleckstrin homology-like domain, family B, member 1	-0.0685594	7.70672	1	1.2507	6.83796	0.519247	1.31926	7.0867	0.1251	no
ENSG00000019169	2	0	0	0	1	24	464	1122	MARCO	macrophage receptor with collagenous structure	4.08746	-2.96526	0.39291	-7.98076	4.28148	0.0151537	-12.0682	3.95955	3.37238e-07	no
ENSG00000019485	87	54	71	30	44	175	106	325	PRDM11	PR domain containing 11	0.476348	1.80292	0.937972	-1.21409	3.07297	0.800011	-1.69044	2.8311	0.235203	no
ENSG00000019505	0	1	2	4	5	0	0	0	SYT13	synaptotagmin XIII	-3.70044	-2.79533	0.650329	0	-3.3803	1	3.70044	-3.00179	0.207427	no
ENSG00000019549	1738	2462	1170	2950	3508	78	224	136	SNAI2	snail family zinc finger 2	-0.0633317	6.42706	1	3.57226	4.71246	0.00522615	3.63559	5.29213	2.16894e-06	no
ENSG00000019582	36	0	2	6	26	3703	2500	5047	CD74	CD74 molecule, major histocompatibility complex, class II invariant chain	5.005	-0.505828	0.00571098	-6.6978	7.08297	5.34464e-05	-11.7028	6.75695	1.04414e-22	no
ENSG00000019991	592	388	127	158	350	49	61	78	HGF	hepatocyte growth factor (hepapoietin A; scatter factor)	1.20063	4.15498	0.390062	3.23726	3.24175	0.053373	2.03663	2.77553	0.106713	no
ENSG00000019995	1542	941	818	582	581	4413	6880	2366	ZRANB1	zinc finger, RAN-binding domain containing 1	0.809959	5.72605	0.401704	-1.56194	7.51234	0.509606	-2.3719	7.21104	0.0053141	no
ENSG00000020129	1772	1940	1679	1330	1435	381	284	718	NCDN	neurochondrin	-0.0302104	6.43268	1	1.94225	5.24678	0.182265	1.97246	5.58895	0.00699576	no
ENSG00000020181	2408	2189	2578	1407	1266	262	806	330	GPR124	G protein-coupled receptor 124	0.014753	6.84471	1	2.36912	5.51679	0.065197	2.35437	5.89	0.00150566	no
ENSG00000020256	435	241	349	318	349	74	122	386	ZFP64	ZFP64 zinc finger protein	0.560104	4.04457	0.78639	1.16444	3.62111	0.755598	0.60434	3.50479	0.70885	no
ENSG00000020426	220	161	237	193	187	532	1286	373	MNAT1	MNAT CDK-activating kinase assembly factor 1	0.144649	3.32014	0.997629	-1.73048	4.8599	0.506403	-1.87513	4.64152	0.0727904	no
ENSG00000020577	1679	2456	1752	710	522	1960	1463	571	SAMD4A	sterile alpha motif domain containing 4A	-0.325511	6.55953	0.930675	0.334702	6.09163	0.938341	0.660213	6.30129	0.511647	no
ENSG00000020633	6	0	2	2	6	20	66	102	RUNX3	runt-related transcription factor 3	2.44478	-2.1579	0.53479	-3.35779	1.27791	0.46995	-5.80258	0.941631	0.00596895	no
ENSG00000020922	144	72	74	118	122	117	130	192	MRE11A	MRE11 meiotic recombination 11 homolog A (S. cerevisiae)	0.978884	2.24419	0.624447	-0.0231697	2.82672	0.99971	-1.00205	2.51452	0.531259	no
ENSG00000021300	4	32	8	9	23	155	101	152	PLEKHB1	pleckstrin homology domain containing, family B (evectins) member 1	-2.28652	-0.321404	0.548894	-5.04439	2.33395	0.119548	-2.75787	2.13698	0.0782058	no
ENSG00000021355	230	280	258	166	196	1034	828	468	SERPINB1	serpin peptidase inhibitor, clade B (ovalbumin), member 1	-0.225859	3.63093	0.974169	-1.75511	4.94613	0.443629	-1.52925	4.78863	0.108156	no
ENSG00000021574	260	420	389	356	226	629	210	163	SPAST	spastin	-0.63738	4.10486	0.728413	-0.361183	3.93032	0.954402	0.276198	4.12829	0.866953	no
ENSG00000021645	10	286	324	127	115	4	12	16	NRXN3	neurexin 3	-4.91341	3.32476	1.31915e-08	-0.0919958	-0.736441	0.997242	4.82141	2.6465	7.43891e-05	no
ENSG00000021762	806	880	578	585	726	326	1074	396	OSBPL5	oxysterol binding protein-like 5	0.144837	5.18322	0.991099	0.428949	4.96954	0.926077	0.284112	4.9702	0.839928	no
ENSG00000021776	875	955	831	1102	1034	485	412	568	AQR	aquarius intron-binding spliceosomal factor	-0.029373	5.41574	1	0.841254	4.81692	0.779338	0.870627	4.96887	0.340129	no
ENSG00000021826	114	72	72	78	70	35	44	35	CPS1	carbamoyl-phosphate synthase 1, mitochondrial	0.662044	2.07913	0.853425	1.58181	1.50235	0.711799	0.919762	1.36386	0.624131	no
ENSG00000022267	5660	4290	8588	4826	7704	79634	150584	322860	FHL1	four and a half LIM domains 1	-0.186031	8.21341	0.992245	-5.02554	12.7115	0.289565	-4.83951	12.4081	0.0125274	yes
ENSG00000022277	898	883	1107	1054	1140	1240	1404	2180	RTFDC1	replication termination factor 2 domain containing 1	-0.147962	5.53359	0.987792	-0.840391	6.10402	0.757931	-0.69243	6.03418	0.441386	no
ENSG00000022556	11	0	6	32	14	0	58	20	NLRP2	NLR family, pyrin domain containing 2	1.83188	-1.4417	0.706447	-1.23163	0.219616	0.906677	-3.0635	-0.147637	0.293865	no
ENSG00000022567	220	218	260	206	136	300	376	212	SLC45A4	solute carrier family 45, member 4	-0.119442	3.49417	1	-0.427883	3.74382	0.941498	-0.308441	3.72404	0.843545	no
ENSG00000022840	3814	2670	2794	2014	2281	6655	11219	11650	RNF10	ring finger protein 10	0.481329	7.21527	0.825328	-1.36752	8.64493	0.664819	-1.84885	8.39276	0.0591535	no
ENSG00000022976	124	70	154	200	190	208	314	522	ZNF839	zinc finger protein 839	0.146686	2.50235	1	-1.48781	3.81938	0.659438	-1.6345	3.61745	0.176649	no
ENSG00000023041	316	310	372	368	435	302	253	272	ZDHHC6	zinc finger, DHHC-type containing 6	-0.109805	4.00628	1	0.196916	3.78837	0.974685	0.306722	3.86668	0.835348	no
ENSG00000023171	1064	438	708	952	886	209	173	232	GRAMD1B	GRAM domain containing 1B	0.892746	5.14848	0.391838	2.37744	4.33909	0.121039	1.48469	4.08731	0.132755	no
ENSG00000023191	1844	2988	3884	2930	3052	1472	3815	3498	RNH1	ribonuclease/angiogenin inhibitor 1	-0.897846	7.12518	0.458478	-0.667205	6.99651	0.848638	0.230641	7.23322	0.858701	no
ENSG00000023228	1908	2260	1780	2018	1732	2412	3174	2505	NDUFS1	NADH dehydrogenase (ubiquinone) Fe-S protein 1, 75kDa (NADH-coenzyme Q reductase)	-0.0822889	6.57438	1	-0.499267	6.90842	0.891291	-0.416978	6.86537	0.690863	no
ENSG00000023287	2086	1521	1598	1056	1158	5794	4294	2290	RB1CC1	RB1-inducible coiled-coil 1	0.419626	6.38208	0.853425	-0.983962	7.44068	0.744912	-1.40359	7.21841	0.111455	no
ENSG00000023318	1090	740	693	688	802	698	1902	1211	ERP44	endoplasmic reticulum protein 44	0.605203	5.33909	0.656793	-0.220855	5.88092	0.962131	-0.826059	5.65698	0.379668	no
ENSG00000023330	820	826	842	552	754	952	1278	1420	ALAS1	aminolevulinate, delta-, synthase 1	-0.0244198	5.31899	1	-0.569166	5.74834	0.86672	-0.544747	5.67715	0.565257	no
ENSG00000023445	80	10	26	9	14	229	672	154	BIRC3	baculoviral IAP repeat containing 3	2.14427	0.965478	0.170742	-2.1344	3.77831	0.492041	-4.27867	3.40237	0.00118401	no
ENSG00000023516	3898	2952	3336	4072	3178	1088	478	730	AKAP11	A kinase (PRKA) anchor protein 11	0.310122	7.34989	0.937505	2.34838	6.21822	0.0395947	2.03826	6.36689	0.0033575	no
ENSG00000023572	72	136	125	144	114	204	426	217	GLRX2	glutaredoxin 2	-0.85686	2.43988	0.736922	-1.96947	3.47613	0.531164	-1.11261	3.42448	0.388745	no
ENSG00000023608	95	120	166	178	166	33	167	40	SNAPC1	small nuclear RNA activating complex, polypeptide 1, 43kDa	-0.589379	2.63093	0.874015	0.247572	2.04177	0.97909	0.836951	2.36386	0.651377	no
ENSG00000023697	320	310	378	356	368	294	388	570	DERA	deoxyribose-phosphate aldolase (putative)	-0.104297	4.02058	1	-0.382997	4.24541	0.943572	-0.2787	4.22703	0.848584	no
ENSG00000023734	1201	1494	1776	1312	1374	2228	4006	2802	STRAP	serine/threonine kinase receptor associated protein	-0.445015	6.16306	0.846466	-1.3264	6.94234	0.540126	-0.881381	6.88602	0.323205	no
ENSG00000023839	37	42	2	14	16	318	88	64	ABCC2	ATP-binding cassette, sub-family C (CFTR/MRP), member 2	0.746714	0.477684	0.944794	-2.07839	2.62813	0.624261	-2.8251	2.3312	0.128635	no
ENSG00000023892	36	15	4	38	47	6	161	176	DEF6	differentially expressed in FDCP 6 homolog (mouse)	1.90814	-0.0345225	0.490766	-1.66375	2.21589	0.790088	-3.57189	1.83693	0.0759498	no
ENSG00000023902	1770	938	1243	1338	1667	1110	1812	858	PLEKHO1	pleckstrin homology domain containing, family O member 1	0.698696	5.98493	0.548894	0.490284	6.06005	0.884764	-0.208412	5.84153	0.861161	no
ENSG00000023909	467	719	807	879	636	1148	1260	374	GCLM	glutamate-cysteine ligase, modifier subunit	-0.708111	4.9998	0.592069	-0.989474	5.28903	0.756098	-0.281363	5.37392	0.828509	no
ENSG00000024048	922	1223	1237	879	925	1294	1570	1647	UBR2	ubiquitin protein ligase E3 component n-recognin 2	-0.415771	5.76096	0.858908	-0.70557	6.02936	0.808972	-0.2898	6.06699	0.780319	no
ENSG00000024422	4446	7920	7412	7412	7920	1408	2746	1463	EHD2	EH-domain containing 2	-0.785949	8.30679	0.700759	1.24761	6.91762	0.489433	2.03356	7.65306	0.00952684	no
ENSG00000024526	1	4	5	490	187	2	4	0	DEPDC1	DEP domain containing 1	-2.03953	-1.96526	0.738618	-0.917538	-2.47341	0.9467	1.12199	-2.05837	0.700441	no
ENSG00000024862	62	38	61	55	84	98	72	134	CCDC28A	coiled-coil domain containing 28A	0.324107	1.41844	0.978822	-0.707642	2.1666	0.920059	-1.03175	1.98777	0.564173	no
ENSG00000025039	592	201	178	0	2	4413	2822	2037	RRAGD	Ras-related GTP binding D	1.64275	3.96695	0.015507	-2.384	6.88883	0.15299	-4.02676	6.53573	3.31798e-07	no
ENSG00000025156	252	130	104	110	109	952	1054	1252	HSF2	heat shock transcription factor 2	1.10609	2.97725	0.400513	-2.10698	5.40024	0.221342	-3.21307	5.07174	6.42074e-05	no
ENSG00000025293	1356	1220	1430	1116	1090	2684	1528	968	PHF20	PHD finger protein 20	0.0333617	6.00485	1	-0.348604	6.29566	0.934626	-0.381966	6.23441	0.734156	no
ENSG00000025423	26	34	90	38	22	20	1	22	HSD17B6	hydroxysteroid (17-beta) dehydrogenase 6	-1.24974	1.32014	0.694843	0.85353	-0.113511	0.923475	2.10327	0.76538	0.271108	no
ENSG00000025434	148	58	38	32	54	263	243	574	NR1H3	nuclear receptor subfamily 1, group H, member 3	1.62196	2.00052	0.217469	-1.28168	3.89117	0.727276	-2.90364	3.50966	0.0113653	no
ENSG00000025708	272	228	210	28	23	169	658	190	TYMP	thymidine phosphorylase	0.312515	3.51856	0.94988	-0.317548	3.96067	0.960791	-0.630063	3.81446	0.685249	no
ENSG00000025770	366	262	315	570	445	425	944	1657	NCAPH2	non-SMC condensin II complex, subunit H2	0.34314	3.925	0.929639	-1.46222	5.35102	0.556133	-1.80536	5.11676	0.056368	no
ENSG00000025772	844	391	622	1210	1508	268	333	774	TOMM34	translocase of outer mitochondrial membrane 34	0.736538	4.89815	0.577995	0.880666	4.74059	0.791264	0.144128	4.52539	0.930621	no
ENSG00000025796	1647	2287	2075	1748	1804	755	1297	560	SEC63	SEC63 homolog (S. cerevisiae)	-0.405122	6.58909	0.874015	0.919551	5.67871	0.688242	1.32467	6.06761	0.0776527	no
ENSG00000025800	2670	2746	2987	3104	2987	2606	2136	1489	KPNA6	karyopherin alpha 6 (importin alpha 7)	-0.102446	7.07246	1	0.362319	6.74075	0.926077	0.464765	6.84539	0.645087	no
ENSG00000026025	15742	25499	52682	97937	79690	5871	45257	14418	VIM	vimentin	-1.31219	10.554	0.651858	-0.472923	9.9306	0.950327	0.839269	10.4308	0.655489	no
ENSG00000026036	85	78	38	129	68	22	113	22	RTEL1-TNFRSF6B	RTEL1-TNFRSF6B readthrough (NMD candidate)	0.550424	1.72823	0.927381	0.698411	1.58549	0.926077	0.147987	1.44243	0.957788	no
ENSG00000026103	492	304	389	284	425	84	110	93	FAS	Fas cell surface death receptor	0.505649	4.2527	0.827675	2.36105	3.23992	0.230095	1.8554	3.24906	0.0816235	no
ENSG00000026297	64	52	48	94	120	16	203	58	RNASET2	ribonuclease T2	0.355357	1.44413	0.973129	-0.527916	2.06679	0.952502	-0.883273	1.89396	0.691835	no
ENSG00000026508	11676	2140	6668	20876	29208	793	2158	2331	CD44	CD44 molecule (Indian blood group)	1.40663	8.35737	0.339843	2.72927	7.67006	0.0367207	1.32263	7.08118	0.162557	no
ENSG00000026559	68	152	140	234	92	0	1	14	KCNG1	potassium voltage-gated channel, subfamily G, member 1	-1.10095	2.55044	0.552051	3.73256	0.127497	0.305306	4.83351	1.60611	0.00684242	no
ENSG00000026652	657	274	310	388	332	49	267	184	AGPAT4	1-acylglycerol-3-phosphate O-acyltransferase 4	1.16958	4.31899	0.184495	1.97812	3.80582	0.374321	0.808539	3.39317	0.583295	no
ENSG00000026950	516	282	457	195	288	131	205	218	BTN3A1	butyrophilin, subfamily 3, member A1	0.481658	4.33509	0.867886	1.48182	3.69384	0.559166	1.00016	3.6454	0.400331	no
ENSG00000027001	140	121	130	114	152	142	280	670	MIPEP	mitochondrial intermediate peptidase	0.157591	2.66774	0.998178	-1.37772	3.89583	0.71761	-1.53531	3.69972	0.229319	no
ENSG00000027075	38	20	33	68	52	306	413	496	PRKCH	protein kinase C, eta	0.517956	0.634653	0.950447	-3.40956	3.92006	0.129754	-3.92751	3.61745	0.000375949	no
ENSG00000027697	929	1033	858	394	420	1492	1764	935	IFNGR1	interferon gamma receptor 1	-0.0253955	5.49929	1	-0.588516	5.94388	0.860104	-0.563121	5.87047	0.554769	no
ENSG00000027847	648	552	560	645	766	294	286	512	B4GALT7	xylosylprotein beta 1,4-galactosyltransferase, polypeptide 7	0.220863	4.82101	0.967007	0.831838	4.39119	0.812594	0.610975	4.41021	0.608508	no
ENSG00000027869	14	4	8	4	5	8	62	18	SH2D2A	SH2 domain containing 2A	1.20547	-0.96526	0.827675	-1.06042	0.401062	0.905319	-2.26589	0.0791343	0.281616	no
ENSG00000028116	91	102	104	110	142	270	342	308	VRK2	vaccinia related kinase 2	-0.178475	2.27791	0.997629	-1.75134	3.61264	0.575451	-1.57287	3.44752	0.171636	no
ENSG00000028137	280	8	5	44	106	793	1746	1033	TNFRSF1B	tumor necrosis factor receptor superfamily, member 1B	5.40201	2.25874	2.19325e-10	-2.08778	5.53409	0.240012	-7.48978	5.10955	3.0947e-13	no
ENSG00000028203	524	707	838	663	638	1570	1426	980	VEZT	vezatin, adherens junctions transmembrane protein	-0.559857	5.05364	0.75195	-1.33851	5.75797	0.510876	-0.778651	5.7311	0.372639	no
ENSG00000028277	708	121	262	118	88	16	54	40	POU2F2	POU class 2 homeobox 2	1.88572	4.13409	0.0156494	4.26655	3.3097	0.00719758	2.38083	2.27219	0.0838639	no
ENSG00000028310	703	729	594	992	797	496	863	448	BRD9	bromodomain containing 9	0.0877674	5.02342	1	0.22292	4.91777	0.964378	0.135152	4.91432	0.925278	no
ENSG00000028528	1502	1540	1394	1423	1600	1420	1814	914	SNX1	sorting nexin 1	0.0340131	6.15173	1	0.119421	6.08578	0.982179	0.085408	6.08975	0.946318	no
ENSG00000028839	102	106	98	153	122	88	106	142	TBPL1	TBP-like 1	0	2.32014	1	-0.134772	2.4206	0.989485	-0.134772	2.40106	0.951141	no
ENSG00000029153	182	68	230	836	469	16	88	8	ARNTL2	aryl hydrocarbon receptor nuclear translocator-like 2	0.288407	2.95955	0.980346	2.28157	1.85811	0.515117	1.99316	2.01202	0.249531	no
ENSG00000029363	2101	1875	1798	3078	2710	3010	1544	2870	BCLAF1	BCL2-associated transcription factor 1	0.194105	6.53159	0.973993	-0.236145	6.83842	0.959406	-0.43025	6.73696	0.688999	no
ENSG00000029364	1310	1354	1538	1310	1557	380	487	409	SLC39A9	solute carrier family 39, member 9	-0.142488	6.07366	0.989287	1.62261	4.96067	0.324388	1.7651	5.32637	0.0112919	no
ENSG00000029534	129	548	176	110	118	1020	1074	1112	ANK1	ankyrin 1, erythrocytic	-1.48772	3.78125	0.311139	-3.04914	5.32663	0.0573562	-1.56142	5.24175	0.0795245	yes
ENSG00000029639	74	94	72	96	97	158	168	212	TFB1M	transcription factor B1, mitochondrial	-0.165322	1.97725	1	-1.27562	2.89583	0.783435	-1.11029	2.77755	0.453648	no
ENSG00000029725	1174	1908	1798	1598	1774	2674	2090	1110	RABEP1	rabaptin, RAB GTPase binding effector protein 1	-0.658374	6.28918	0.63836	-0.737887	6.40434	0.815512	-0.0795127	6.52509	0.953824	no
ENSG00000029993	122	459	224	550	306	518	1526	178	HMGB3	high mobility group box 3	-1.48405	3.6983	0.212878	-2.60071	4.81938	0.314456	-1.11665	4.80705	0.404772	no
ENSG00000030066	898	750	798	1216	1128	712	364	456	NUP160	nucleoporin 160kDa	0.21435	5.29448	0.967398	0.814181	4.87119	0.794142	0.599832	4.89117	0.581412	no
ENSG00000030110	235	233	222	241	243	154	232	363	BAK1	BCL2-antagonist/killer 1	0.0467689	3.47768	1	-0.0872974	3.5739	0.992484	-0.134066	3.54333	0.940984	no
ENSG00000030304	1084	500	568	35	61	75	280	1100	MUSK	muscle, skeletal, receptor tyrosine kinase	1.02128	5.11022	0.198213	1.1601	4.93429	0.738346	0.138821	4.60441	0.945826	no
ENSG00000030419	124	161	94	55	52	128	60	112	IKZF2	IKAROS family zinc finger 2 (Helios)	-0.0401172	2.62345	1	0.309991	2.37459	0.965985	0.350109	2.43988	0.85993	no
ENSG00000030582	9969	7170	6372	3087	5857	1107	2008	2375	GRN	granulin	0.558071	8.55616	0.855088	2.44552	7.53661	0.0540644	1.88745	7.51467	0.0149429	no
ENSG00000031003	648	888	936	797	828	308	274	194	FAM13B	family with sequence similarity 13, member B	-0.492959	5.3097	0.803378	1.32448	4.10352	0.592867	1.81744	4.64761	0.0297434	no
ENSG00000031081	1539	1548	3322	2794	3104	631	1724	948	ARHGAP31	Rho GTPase activating protein 31	-0.661885	6.68197	0.75195	0.483132	5.86347	0.895688	1.14502	6.29619	0.185756	no
ENSG00000031544	0	8	6	0	5	0	0	0	-	-	-5.83289	-1.64333	0.166926	0	-3.3803	1	5.83289	-2.11726	0.0198392	no
ENSG00000031691	18	28	33	90	52	38	47	35	CENPQ	centromere protein Q	-0.756729	0.444131	0.906913	-1.14652	0.809527	0.878759	-0.389792	0.875203	0.869236	no
ENSG00000031698	2200	3672	4624	3292	3783	1536	3264	4522	SARS	seryl-tRNA synthetase	-0.914874	7.39312	0.460892	-0.49815	7.11281	0.906085	0.416724	7.40336	0.730268	no
ENSG00000031823	878	946	840	1022	962	858	850	1165	RANBP3	RAN binding protein 3	-0.0244358	5.41736	1	-0.125286	5.49584	0.981622	-0.10085	5.48667	0.937922	no
ENSG00000032219	294	239	244	192	217	374	936	582	ARID4A	AT rich interactive domain 4A (RBP1-like)	0.28366	3.64761	0.955744	-1.10073	4.71905	0.742332	-1.38439	4.51755	0.178217	no
ENSG00000032389	404	398	536	428	482	124	398	649	TSSC1	tumor suppressing subtransferable candidate 1	-0.209007	4.42706	0.975921	0.049633	4.24815	0.997568	0.25864	4.34422	0.87548	no
ENSG00000032444	1581	1099	1679	1400	1515	1182	1013	1510	PNPLA6	patatin-like phospholipase domain containing 6	0.186775	6.12651	0.978309	0.356294	5.98985	0.923475	0.169519	5.96244	0.885177	no
ENSG00000032742	83	110	90	162	122	100	155	168	IFT88	intraflagellar transport 88 homolog (Chlamydomonas)	-0.268448	2.20967	0.983581	-0.763619	2.62533	0.905319	-0.495171	2.60384	0.784931	no
ENSG00000033011	292	414	364	472	450	58	216	344	ALG1	ALG1, chitobiosyldiphosphodolichol beta-mannosyltransferase	-0.413648	4.1062	0.887219	0.503066	3.46205	0.931478	0.916714	3.75516	0.504513	no
ENSG00000033030	282	338	250	313	302	484	729	380	ZCCHC8	zinc finger, CCHC domain containing 8	-0.0600949	3.80953	1	-0.912717	4.49852	0.809439	-0.852622	4.39515	0.454339	no
ENSG00000033050	1674	1492	1614	1668	1592	2450	2084	3009	ABCF2	ATP-binding cassette, sub-family F (GCN20), member 2	0.108233	6.25934	0.998448	-0.58684	6.79104	0.862777	-0.695074	6.67756	0.441371	no
ENSG00000033100	3375	3884	3648	4033	4757	281	833	634	CHPF2	chondroitin polymerizing factor 2	-0.15814	7.4485	0.989419	2.53389	5.94473	0.028355	2.69203	6.47924	0.00016136	no
ENSG00000033122	0	0	2	1	2	31	8	35	LRRC7	leucine rich repeat containing 7	-3.16993	-2.96526	0.75195	-7.63178	-0.0227453	0.164792	-4.46186	-0.275961	0.0459247	no
ENSG00000033170	918	636	460	713	924	141	108	74	FUT8	fucosyltransferase 8 (alpha (1,6) fucosyltransferase)	0.744186	5.01488	0.537133	3.09044	3.90626	0.0395947	2.34626	3.77856	0.0137406	no
ENSG00000033178	841	822	1190	2076	1278	330	478	438	UBA6	ubiquitin-like modifier activating enzyme 6	-0.258417	5.51604	0.950755	1.01762	4.65244	0.705579	1.27603	4.97197	0.125223	yes
ENSG00000033327	2450	1393	1326	204	308	397	5474	2660	GAB2	GRB2-associated binding protein 2	0.849647	6.37208	0.371387	-0.21496	7.04348	0.97177	-1.06461	6.75669	0.407151	no
ENSG00000033627	1276	1237	1112	846	974	2724	3155	3752	ATP6V0A1	ATPase, H+ transporting, lysosomal V0 subunit a1	0.119569	5.86089	0.99485	-1.33101	7.03373	0.531164	-1.45058	6.84732	0.0621764	no
ENSG00000033800	368	469	271	298	272	1000	488	686	PIAS1	protein inhibitor of activated STAT, 1	-0.00781686	4.15627	1	-0.977371	4.93598	0.759787	-0.969554	4.8115	0.357018	no
ENSG00000033867	1436	1054	1670	2870	2465	332	663	358	SLC4A7	solute carrier family 4, sodium bicarbonate cotransporter, member 7	0.0763222	6.05919	1	1.67058	5.06937	0.308328	1.59426	5.2946	0.04015	yes
ENSG00000034053	168	85	74	115	114	2	62	54	APBA2	amyloid beta (A4) precursor protein-binding, family A, member 2	1.07824	2.41412	0.528938	2.09113	1.81938	0.597386	1.01289	1.46268	0.651259	no
ENSG00000034063	130	478	250	1052	542	8	28	52	-	-	-1.48454	3.78963	0.172891	2.14315	1.43988	0.557947	3.62769	2.98777	0.00264761	no
ENSG00000034152	1195	1122	1251	2172	2446	2256	2526	1663	MAP2K3	mitogen-activated protein kinase kinase 3	0.0102974	5.83806	1	-0.84614	6.52057	0.756485	-0.856438	6.40565	0.310153	no
ENSG00000034510	4101	8572	11654	16326	29141	1322	2472	2002	TMSB10	thymosin beta 10	-1.30214	8.60537	0.34828	1.08583	6.89364	0.579649	2.38797	7.96577	0.00282115	no
ENSG00000034533	62	50	57	74	74	18	18	48	ASTE1	asteroid homolog 1 (Drosophila)	0.212268	1.48595	0.996044	1.14332	0.886489	0.852362	0.931053	0.948826	0.643737	no
ENSG00000034677	621	640	796	613	562	1204	1042	975	RNF19A	ring finger protein 19A, RBR E3 ubiquitin protein ligase	-0.209351	5.04527	0.971609	-0.789759	5.53035	0.785203	-0.580407	5.48605	0.539978	no
ENSG00000034693	112	96	114	102	156	132	208	164	PEX3	peroxisomal biogenesis factor 3	0.0930022	2.39229	1	-0.584426	2.9051	0.926077	-0.677428	2.79762	0.684564	no
ENSG00000034713	738	1179	1126	642	698	1888	1472	1218	GABARAPL2	GABA(A) receptor-associated protein-like 2	-0.642986	5.60886	0.619407	-1.04794	5.998	0.646801	-0.40495	6.04869	0.686405	no
ENSG00000034971	0	0	0	0	0	180	113	807	MYOC	myocilin, trabecular meshwork inducible glucocorticoid response	0	-3.3803	1	-11.5188	3.73344	0.00154913	-11.5188	3.41412	5.16288e-08	no
ENSG00000035115	339	374	317	246	322	124	154	139	SH3YL1	SH3 and SYLF domain containing 1	-0.0273904	4.05155	1	1.28544	3.19713	0.693558	1.31283	3.42448	0.237407	no
ENSG00000035141	352	306	408	512	416	240	294	226	FAM136A	family with sequence similarity 136, member A	-0.0203415	4.10083	1	0.474339	3.74899	0.926077	0.494681	3.83305	0.719446	no
ENSG00000035403	9992	9060	9060	13924	14406	5253	5660	3602	VCL	vinculin	0.141261	8.81395	1	1.04624	8.20108	0.693558	0.904984	8.29235	0.381398	no
ENSG00000035499	1	4	1	145	72	0	16	0	DEPDC1B	DEP domain containing 1B	-1.22239	-2.3803	0.921911	-2.27854	-1.73644	0.848901	-1.05614	-1.74803	0.783924	no
ENSG00000035664	115	88	90	6	10	1203	718	788	DAPK2	death-associated protein kinase 2	0.369299	2.25874	0.953511	-2.97172	5.08731	0.0901525	-3.34102	4.79812	0.000161854	yes
ENSG00000035681	915	729	792	742	746	599	682	554	NSMAF	neutral sphingomyelinase (N-SMase) activation associated factor	0.266783	5.28859	0.945065	0.580928	5.04911	0.869959	0.314145	5.01459	0.785979	no
ENSG00000035687	248	224	305	372	320	188	512	278	ADSS	adenylosuccinate synthase	-0.0928823	3.64761	1	-0.394358	3.88883	0.948068	-0.301476	3.86478	0.852458	no
ENSG00000035862	19560	25418	29141	29141	34017	2028	2472	3147	TIMP2	TIMP metallopeptidase inhibitor 2	-0.479908	10.2124	0.947701	2.93984	8.35182	0.0287052	3.41975	9.22277	0.000370282	no
ENSG00000035928	1128	778	1026	1107	1034	318	464	518	RFC1	replication factor C (activator 1) 1, 145kDa	0.322528	5.55536	0.913569	1.37996	4.87	0.484535	1.05743	4.90233	0.243405	no
ENSG00000036054	718	837	896	884	1028	1211	1358	753	TBC1D23	TBC1 domain family, member 23	-0.271173	5.29742	0.944794	-0.624946	5.6027	0.848638	-0.353773	5.60412	0.74544	no
ENSG00000036257	1679	1570	1750	1655	1455	4772	1967	2624	CUL3	cullin 3	0.0164178	6.32389	1	-0.894357	7.05146	0.763913	-0.910774	6.92952	0.332994	no
ENSG00000036448	346	402	202	12	34	4359	3386	4418	MYOM2	myomesin 2	0.196148	3.93561	0.985486	-3.55014	7.2313	0.023689	-3.74629	6.93904	2.85751e-06	yes
ENSG00000036530	40	48	80	60	38	16	8	92	CYP46A1	cytochrome P450, family 46, subfamily A, polypeptide 1	-0.676386	1.47768	0.894185	0.0487546	0.977255	0.9995	0.72514	1.28646	0.759458	no
ENSG00000036549	1028	978	1036	1328	1369	1131	518	840	ZZZ3	zinc finger, ZZ-type containing 3	0.0297729	5.60839	1	0.309195	5.40311	0.943572	0.279422	5.43765	0.810355	no
ENSG00000036672	431	374	244	108	48	3961	1476	2054	USP2	ubiquitin specific peptidase 2	0.479916	4.07777	0.862449	-2.53409	6.57281	0.134508	-3.01401	6.28486	0.000171884	no
ENSG00000037042	284	239	216	192	174	132	248	262	TUBG2	tubulin, gamma 2	0.319867	3.57584	0.944794	0.408073	3.48698	0.944212	0.0882058	3.41021	0.962884	no
ENSG00000037241	36	104	119	175	168	71	168	86	RPL26L1	ribosomal protein L26-like 1	-1.62759	2.08459	0.310007	-1.58607	2.14718	0.756358	0.0415193	2.4219	0.987504	no
ENSG00000037280	37	72	42	295	196	434	623	243	FLT4	fms-related tyrosine kinase 4	-0.621731	1.32936	0.918495	-3.54543	4.01309	0.120744	-2.9237	3.77351	0.00810714	no
ENSG00000037474	1170	1202	1160	1451	1191	980	951	996	NSUN2	NOP2/Sun RNA methyltransferase family, member 2	-0.013499	5.82346	1	0.262018	5.62287	0.949619	0.275517	5.66928	0.792933	no
ENSG00000037637	1017	886	805	626	524	1435	757	1536	FBXO42	F-box protein 42	0.266407	5.44095	0.942943	-0.289087	5.83433	0.948068	-0.555495	5.70425	0.573951	no
ENSG00000037749	1088	1733	1743	1334	998	1204	387	192	MFAP3	microfibrillar-associated protein 3	-0.675688	6.19272	0.619407	0.872197	5.11105	0.804108	1.54788	5.66109	0.103006	no
ENSG00000037757	304	239	277	414	468	294	506	686	MRI1	methylthioribose-1-phosphate isomerase 1	0.236595	3.72474	0.97066	-0.704099	4.43188	0.873662	-0.940694	4.27219	0.41562	no
ENSG00000037897	128	166	159	223	162	160	336	300	METTL1	methyltransferase like 1	-0.343997	2.87709	0.952013	-1.05093	3.48389	0.812824	-0.706936	3.44116	0.618663	no
ENSG00000037965	229	444	258	417	564	570	192	284	HOXC8	homeobox C8	-0.61585	3.90665	0.789624	-0.606231	3.94501	0.910957	0.00961915	4.07749	0.998356	no
ENSG00000038002	104	115	154	172	216	39	76	32	AGA	aspartylglucosaminidase	-0.37063	2.60079	0.952013	1.08379	1.63651	0.848638	1.45442	2.03248	0.346204	no
ENSG00000038210	203	310	264	835	670	105	210	143	PI4K2B	phosphatidylinositol 4-kinase type 2 beta	-0.499311	3.64761	0.86795	0.410802	3.00557	0.949619	0.910113	3.32291	0.480727	no
ENSG00000038219	3057	2476	2622	2058	2366	688	1592	963	BOD1L1	biorientation of chromosomes in cell division 1-like 1	0.262173	7.02927	0.950062	1.49964	6.24267	0.314456	1.23747	6.32551	0.106864	no
ENSG00000038274	729	814	904	761	907	1051	831	2334	MAT2B	methionine adenosyltransferase II, beta	-0.236702	5.29507	0.958289	-0.946803	5.89379	0.738441	-0.710101	5.83499	0.473629	no
ENSG00000038295	1	1	0	0	8	80	202	46	TLL1	tolloid-like 1	0.847997	-2.96526	0.973129	-6.60431	2.01631	0.0827789	-7.45231	1.70292	0.000402952	no
ENSG00000038358	1349	1734	1740	1680	1675	1074	806	1334	EDC4	enhancer of mRNA decapping 4	-0.364678	6.27225	0.891607	0.332448	5.778	0.930001	0.697126	6.00729	0.407439	no
ENSG00000038382	10526	10270	10837	15656	12338	1086	2144	1088	TRIO	trio Rho guanine nucleotide exchange factor	-0.00376419	8.98416	1	2.87038	7.47807	0.0148923	2.87414	7.9323	0.000283061	no
ENSG00000038427	52682	34148	63894	79690	45257	367	7433	2246	VCAN	versican	0.10391	11.2363	1	3.9756	9.55671	0.0467566	3.87169	10.0198	0.00640112	no
ENSG00000038532	1146	1345	1062	977	759	861	1082	1139	CLEC16A	C-type lectin domain family 16, member A	-0.0706216	5.832	1	0.157685	5.66819	0.971313	0.228306	5.72273	0.835683	no
ENSG00000038945	2	4	6	4	2	60	304	238	MSR1	macrophage scavenger receptor 1	-1.27009	-1.79533	0.874015	-6.56209	2.87709	0.0397526	-5.292	2.57855	0.000764171	no
ENSG00000039068	2	2	16	6	15	0	84	6	CDH1	cadherin 1, type 1, E-cadherin (epithelial)	-2.10236	-1.26482	0.718266	-3.82543	0.263559	0.597599	-1.72306	0.180418	0.569714	no
ENSG00000039123	864	778	1056	1032	893	1345	2350	2357	SKIV2L2	superkiller viralicidic activity 2-like 2 (S. cerevisiae)	-0.0858784	5.43562	1	-1.22323	6.37709	0.573507	-1.13735	6.24468	0.15811	no
ENSG00000039139	28	58	120	27	21	0	2	0	DNAH5	dynein, axonemal, heavy chain 5	-1.66398	1.76266	0.405949	5.15082	-1.13237	0.142067	6.81479	0.86763	0.000208206	no
ENSG00000039319	1076	1161	1126	1058	862	511	513	418	ZFYVE16	zinc finger, FYVE domain containing 16	-0.0877684	5.75284	1	1.16236	4.92234	0.595143	1.25013	5.16621	0.109844	no
ENSG00000039523	3147	2550	2814	2420	2701	1524	1754	1821	FAM65A	family with sequence similarity 65, member A	0.230658	7.09087	0.964706	0.888677	6.63058	0.682288	0.658019	6.65216	0.44877	no
ENSG00000039537	2	0	0	0	0	10	23	126	C6	complement component 6	4.08746	-2.96526	0.39291	-4.64386	1.02058	0.343536	-8.73132	0.698654	0.00153465	no
ENSG00000039560	3352	2440	4699	5170	5116	106	592	93	RAI14	retinoic acid induced 14	-0.0906966	7.39243	1	3.66761	5.63895	0.00471488	3.7583	6.2527	4.51231e-05	no
ENSG00000039650	283	200	205	283	355	170	418	460	PNKP	polynucleotide kinase 3'-phosphatase	0.482627	3.47353	0.874015	-0.303681	4.00664	0.960732	-0.786308	3.81249	0.560459	no
ENSG00000040199	684	504	462	824	728	302	178	132	PHLPP2	PH domain and leucine rich repeat protein phosphatase 2	0.501863	4.72823	0.793665	1.74481	3.96843	0.410202	1.24294	3.93077	0.253817	no
ENSG00000040275	138	124	176	785	733	48	40	36	SPDL1	spindle apparatus coiled-coil protein 1	-0.12019	2.82916	1	1.73624	1.69652	0.648367	1.85643	2.05933	0.188588	no
ENSG00000040341	334	268	360	163	138	1295	869	1039	STAU2	staufen double-stranded RNA binding protein 2	0.0890492	3.9536	1	-1.67617	5.41127	0.385388	-1.76522	5.20504	0.0279126	no
ENSG00000040487	227	246	250	203	320	198	682	273	PQLC2	PQ loop repeat containing 2	-0.127581	3.54452	1	-0.759341	4.05849	0.87693	-0.63176	3.99387	0.662314	no
ENSG00000040531	418	306	520	308	474	352	382	494	CTNS	cystinosin, lysosomal cystine transporter	0.0173559	4.32245	1	0.0302177	4.31145	0.999131	0.0128617	4.309	0.995996	no
ENSG00000040608	2	3	8	4	4	10	14	8	RTN4R	reticulon 4 receptor	-1.40439	-1.71733	0.864396	-2.34438	-0.98798	0.740003	-0.939993	-0.974305	0.707181	no
ENSG00000040633	1994	1502	1334	1226	1498	1012	574	1116	PHF23	PHD finger protein 23	0.491771	6.27434	0.780162	1.14649	5.81938	0.527691	0.654719	5.73553	0.46735	no
ENSG00000040933	934	767	955	785	652	435	548	350	INPP4A	inositol polyphosphate-4-phosphatase, type I, 107kDa	0.117393	5.41304	0.997186	1.07157	4.77135	0.669363	0.954174	4.87945	0.307461	no
ENSG00000041353	1169	4	27	68	624	5	6	2	RAB27B	RAB27B, member RAS oncogene family	6.22543	4.27075	7.96916e-16	8.03471	3.83645	1.88118e-08	1.80928	-0.947338	0.399088	no
ENSG00000041357	1120	1322	1627	1584	1647	1393	3849	932	PSMA4	proteasome (prosome, macropain) subunit, alpha type, 4	-0.396688	6.02732	0.874015	-0.877671	6.45378	0.792396	-0.480982	6.45465	0.695731	no
ENSG00000041515	0	2	1	2	5	16	4	34	MYO16	myosin XVI	-3.70044	-2.79533	0.650329	-7.17991	-0.426101	0.225138	-3.47947	-0.636136	0.120789	no
ENSG00000041802	816	656	622	708	840	882	793	871	LSG1	large 60S subunit nuclear export GTPase 1	0.352692	5.07091	0.896533	-0.0566204	5.33824	0.993797	-0.409312	5.20241	0.705933	no
ENSG00000041880	350	352	332	410	532	151	276	258	PARP3	poly (ADP-ribose) polymerase family, member 3	0.0333465	4.05711	1	0.615939	3.64623	0.902375	0.582592	3.72718	0.666872	no
ENSG00000041982	322860	7704	12378	150584	97890	210	34100	2994	TNC	tenascin C	5.00692	12.4224	0.000188568	4.69846	12.078	0.141444	-0.308461	9.10644	0.910693	no
ENSG00000041988	200	228	232	212	222	328	388	564	THAP3	THAP domain containing, apoptosis associated protein 3	-0.201516	3.41412	0.984124	-1.09263	4.15886	0.762605	-0.891114	4.07091	0.455604	no
ENSG00000042062	534	22	2	0	4	540	1627	349	FAM65C	family with sequence similarity 65, member C	5.46112	3.17429	6.43757e-10	-0.651135	5.19808	0.883215	-6.11226	4.61406	8.08569e-06	no
ENSG00000042088	192	120	184	458	313	30	84	64	TDP1	tyrosyl-DNA phosphodiesterase 1	0.336788	3.00628	0.950755	1.69209	2.18195	0.629358	1.35531	2.24029	0.378854	no
ENSG00000042286	823	306	358	188	181	383	1770	476	AIFM2	apoptosis-inducing factor, mitochondrion-associated, 2	1.30939	4.57874	0.0862035	-0.090574	5.37626	0.990478	-1.39996	4.98734	0.205043	no
ENSG00000042317	81	66	40	52	60	64	68	142	SPATA7	spermatogenesis associated 7	0.610756	1.6272	0.903477	-0.172968	2.12353	0.987059	-0.783724	1.9051	0.694375	no
ENSG00000042429	361	308	294	501	306	260	235	403	MED17	mediator complex subunit 17	0.262136	3.95509	0.956618	0.270143	3.9269	0.962449	0.00800721	3.85811	0.999179	no
ENSG00000042445	958	1003	1022	740	978	1342	898	1609	RETSAT	retinol saturase (all-trans-retinol 13,14-reductase)	-0.0798142	5.58019	1	-0.421376	5.85302	0.916093	-0.341562	5.82036	0.747893	no
ENSG00000042493	438	160	366	775	1329	52	250	640	CAPG	capping protein (actin filament), gelsolin-like	0.735594	3.95658	0.712687	0.480004	4.05849	0.937818	-0.25559	3.82721	0.902585	no
ENSG00000042753	1066	1557	1430	2094	2137	680	516	718	AP2S1	adaptor-related protein complex 2, sigma 1 subunit	-0.486441	6.02165	0.790546	0.740466	5.16467	0.801528	1.22691	5.55958	0.0964858	no
ENSG00000042781	2	1	16	0	4	0	0	0	USH2A	Usher syndrome 2A (autosomal recessive, mild)	-2.02106	-1.3214	0.754105	4.08746	-3.05837	0.419482	6.10852	-1.94734	0.0215164	no
ENSG00000042832	76	120	30	39	14	10	30	6	TG	thyroglobulin	0.0190772	1.89272	1	2.29999	0.642071	0.549046	2.28091	0.984275	0.188579	no
ENSG00000042980	26	1	5	10	6	2	96	4	ADAM28	ADAM metallopeptidase domain 28	3.0635	-0.717332	0.155689	-0.385398	0.707166	0.97364	-3.4489	0.180418	0.180551	no
ENSG00000043093	352	394	356	302	228	1174	276	262	DCUN1D1	DCN1, defective in cullin neddylation 1, domain containing 1	-0.0912838	4.14848	1	-0.696877	4.63651	0.887479	-0.605593	4.56924	0.680367	no
ENSG00000043143	692	692	360	576	762	1150	394	984	JADE2	jade family PHD finger 2	0.395627	4.80788	0.90662	-0.284143	5.27613	0.954439	-0.67977	5.10754	0.552012	no
ENSG00000043462	0	0	0	0	0	159	728	350	LCP2	lymphocyte cytosolic protein 2 (SH2 domain containing leukocyte protein of 76kDa)	0	-3.3803	1	-11.6881	3.90163	0.00046412	-11.6881	3.58202	1.37923e-09	no
ENSG00000043514	354	241	272	222	252	114	258	190	TRIT1	tRNA isopentenyltransferase 1	0.464597	3.80458	0.867886	0.917689	3.47145	0.818483	0.453092	3.38125	0.76755	no
ENSG00000043591	0	0	0	0	0	12	46	4	ADRB1	adrenoceptor beta 1	0	-3.3803	1	-7.37793	-0.251014	0.21666	-7.37793	-0.5323	0.00951675	no
ENSG00000044090	3088	1706	1876	1813	2028	670	1256	2137	CUL7	cullin 7	0.785865	6.73951	0.475371	1.18902	6.42525	0.546146	0.40315	6.19996	0.718038	no
ENSG00000044115	6868	6868	7676	6370	6044	2716	6456	4100	CTNNA1	catenin (cadherin-associated protein), alpha 1, 102kDa	-0.0824607	8.42128	1	0.634524	7.91805	0.86672	0.716985	8.06192	0.516961	no
ENSG00000044446	469	296	320	480	444	613	431	634	PHKA2	phosphorylase kinase, alpha 2 (liver)	0.606457	4.12618	0.733662	-0.254058	4.69317	0.961808	-0.860515	4.4677	0.431091	no
ENSG00000044459	161	104	180	237	210	66	214	189	CNTLN	centlein, centrosomal protein	0.18102	2.85172	0.994427	0.0424019	2.93712	0.998869	-0.138618	2.87331	0.948829	no
ENSG00000044524	43	306	54	44	24	60	154	109	EPHA3	EPH receptor A3	-2.0624	2.7107	0.300179	-1.32165	2.1666	0.813329	0.740753	2.73449	0.68269	no
ENSG00000044574	39362	10837	23062	17944	13888	2144	17089	1844	HSPA5	heat shock 70kDa protein 5 (glucose-regulated protein, 78kDa)	1.21555	10.1956	0.608101	2.48608	9.50309	0.316915	1.27052	9.04455	0.407293	no
ENSG00000046604	68	122	178	130	175	106	290	110	DSG2	desmoglein 2	-1.13991	2.58163	0.548894	-1.30899	2.80458	0.79145	-0.169079	2.9702	0.935257	no
ENSG00000046647	175	70	125	108	154	78	162	465	GEMIN8	gem (nuclear organelle) associated protein 8	0.843063	2.58933	0.723081	-0.425043	3.41412	0.950706	-1.26811	3.1275	0.411001	no
ENSG00000046651	185	176	143	88	140	153	265	194	OFD1	oral-facial-digital syndrome 1	0.213813	3.02909	0.984124	-0.140953	3.27255	0.987218	-0.354766	3.17583	0.833476	no
ENSG00000046653	282	704	292	58	45	129	214	111	GPM6B	glycoprotein M6B	-0.820173	4.36117	0.694333	0.897414	3.15886	0.840623	1.71759	3.80953	0.103948	no
ENSG00000046889	0	0	0	0	0	353	314	122	PREX2	phosphatidylinositol-3,4,5-trisphosphate-dependent Rac exchange factor 2	0	-3.3803	1	-11.0396	3.25814	0.00170152	-11.0396	2.93983	6.40453e-08	yes
ENSG00000047056	649	833	501	500	494	417	522	454	WDR37	WD repeat domain 37	-0.0394608	4.99257	1	0.482947	4.62111	0.913281	0.522408	4.71615	0.651832	no
ENSG00000047188	382	518	502	552	535	394	592	439	YTHDC2	YTH domain containing 2	-0.416806	4.49417	0.881637	-0.314262	4.44546	0.954211	0.102544	4.55928	0.946318	no
ENSG00000047230	154	170	158	260	207	110	176	178	CTPS2	CTP synthase 2	-0.0906941	2.96548	1	-0.00622691	2.90972	1	0.0844672	2.94523	0.967558	no
ENSG00000047249	674	516	710	502	748	330	946	1841	ATP6V1H	ATPase, H+ transporting, lysosomal 50/57kDa, V1 subunit H	0.136835	4.93107	0.992245	-0.624281	5.51111	0.883215	-0.761116	5.38557	0.518166	no
ENSG00000047315	3222	3352	2582	2462	2346	2018	1604	2236	POLR2B	polymerase (RNA) II (DNA directed) polypeptide B, 140kDa	0.118947	7.19619	0.998178	0.722474	6.76945	0.785203	0.603528	6.82452	0.511131	no
ENSG00000047346	962	504	560	236	368	2178	1084	652	FAM214A	family with sequence similarity 214, member A	0.854459	5.02342	0.374627	-0.439523	5.87355	0.917279	-1.29398	5.58202	0.155319	no
ENSG00000047365	6	26	16	22	24	50	32	61	ARAP2	ArfGAP with RhoGAP domain, ankyrin repeat and PH domain 2	-1.78617	-0.210372	0.641379	-2.96398	0.914323	0.539197	-1.17781	0.905105	0.550348	no
ENSG00000047410	4252	2977	3438	4418	4192	2544	5005	3512	TPR	translocated promoter region, nuclear basket protein	0.406679	7.41642	0.877251	0.205688	7.52293	0.96553	-0.200991	7.39169	0.877704	no
ENSG00000047457	6	0	0	0	0	253	976	238	CP	ceruloplasmin (ferroxidase)	5.61471	-2.3803	0.0704472	-6.31935	4.15206	0.0108635	-11.9341	3.82623	8.04956e-10	no
ENSG00000047578	931	558	875	622	664	246	550	571	KIAA0556	KIAA0556	0.377756	5.24541	0.893105	1.0306	4.79088	0.703913	0.652844	4.75413	0.569444	no
ENSG00000047579	116	80	101	68	114	520	602	2674	DTNBP1	dystrobrevin binding protein 1	0.357698	2.27791	0.958951	-3.44591	5.55634	0.0827789	-3.80361	5.25886	0.000252195	no
ENSG00000047597	2	1	0	0	0	115	58	81	XK	X-linked Kx blood group (McLeod syndrome)	1.76553	-2.79533	0.827675	-5.31839	1.6641	0.161938	-7.08392	1.34762	0.000581604	no
ENSG00000047617	52	48	67	0	2	83	141	102	ANO2	anoctamin 2, calcium activated chloride channel	-0.144719	1.46937	1	-1.06152	2.21216	0.860202	-0.916801	2.11476	0.609509	no
ENSG00000047621	242	336	334	384	408	344	164	354	C12orf4	chromosome 12 open reading frame 4	-0.468947	3.87709	0.86795	-0.247601	3.73864	0.967623	0.221346	3.88836	0.891679	no
ENSG00000047634	82	230	190	188	116	426	162	110	SCML1	sex comb on midleg-like 1 (Drosophila)	-1.35535	3.02342	0.280551	-1.50315	3.24175	0.717394	-0.147792	3.43733	0.93919	no
ENSG00000047644	1024	911	1444	1315	1140	742	752	782	WWC3	WWC family member 3	-0.201488	5.75968	0.973993	0.432616	5.31145	0.910957	0.634104	5.47799	0.482671	no
ENSG00000047648	266	319	208	48	150	590	814	478	ARHGAP6	Rho GTPase activating protein 6	0.0136169	3.67679	1	-1.23742	4.69384	0.675597	-1.25103	4.53797	0.220293	no
ENSG00000047662	2	1	6	2	15	34	16	178	FAM184B	family with sequence similarity 184, member B	-0.770518	-2.05837	0.966372	-5.16284	1.51452	0.249289	-4.39232	1.23441	0.0346683	no
ENSG00000047849	20837	23062	25408	17089	20837	17944	23062	16321	MAP4	microtubule-associated protein 4	-0.217943	10.1156	0.99485	0.124895	9.87407	0.989277	0.342838	9.98885	0.849768	no
ENSG00000047932	1611	2612	1675	1999	1888	551	462	514	GOPC	golgi-associated PDZ and coiled-coil motif containing	-0.411984	6.56222	0.881463	1.66198	5.23901	0.25992	2.07396	5.80557	0.00150341	no
ENSG00000047936	46	58	35	39	44	0	10	0	ROS1	c-ros oncogene 1 , receptor tyrosine kinase	-0.0155548	1.21465	1	3.7374	-0.380297	0.381548	3.75295	0.117954	0.0761011	no
ENSG00000048028	804	532	492	644	542	2252	1937	888	USP28	ubiquitin specific peptidase 28	0.650924	4.87552	0.626099	-1.07363	6.14351	0.664241	-1.72455	5.87497	0.0299127	no
ENSG00000048052	649	418	544	78	261	38	320	224	HDAC9	histone deacetylase 9	0.432085	4.69384	0.866726	1.74151	3.89466	0.506831	1.30943	3.89955	0.311718	no
ENSG00000048140	868	1202	1407	1323	1448	982	480	1240	TSPAN17	tetraspanin 17	-0.58766	5.80085	0.70158	-0.0532907	5.42464	0.994702	0.53437	5.67526	0.597593	no
ENSG00000048162	276	319	316	376	362	807	669	558	NOP16	NOP16 nucleolar protein	-0.202003	3.87552	0.979235	-1.29623	4.79837	0.629622	-1.09423	4.68525	0.269923	no
ENSG00000048342	196	176	198	205	357	31	67	78	CC2D2A	coiled-coil and C2 domain containing 2A	0.0677711	3.20467	1	1.73809	2.18956	0.612139	1.67032	2.42706	0.224136	no
ENSG00000048392	1688	1186	1444	612	617	1744	883	4294	RRM2B	ribonucleotide reductase M2 B (TP53 inducible)	0.360222	6.11289	0.886881	-0.450674	6.69267	0.921832	-0.810896	6.52072	0.462888	no
ENSG00000048405	565	650	550	508	416	459	196	568	ZNF800	zinc finger protein 800	-0.086693	4.82509	1	0.470738	4.43027	0.923437	0.557431	4.5463	0.659317	no
ENSG00000048471	1320	864	1068	759	934	504	1290	704	SNX29	sorting nexin 29	0.450393	5.70451	0.819162	0.664647	5.52132	0.830171	0.214254	5.41412	0.866575	no
ENSG00000048540	2	35	0	2	5	154	58	190	LMO3	LIM domain only 3 (rhombotin-like 2)	-3.05209	-0.538995	0.590866	-5.97997	2.3062	0.0805416	-2.92788	2.10191	0.152435	no
ENSG00000048544	220	266	240	291	256	663	410	305	MRPS10	mitochondrial ribosomal protein S10	-0.201527	3.55044	0.984124	-1.06161	4.26896	0.768683	-0.860084	4.185	0.467315	no
ENSG00000048649	1288	1086	1140	1128	1024	944	1178	1001	RSF1	remodeling and spacing factor 1	0.210657	5.8161	0.966169	0.307129	5.72921	0.938572	0.0964723	5.68552	0.938323	no
ENSG00000048707	2972	3039	2356	2287	2244	2866	2660	1848	VPS13D	vacuolar protein sorting 13 homolog D (S. cerevisiae)	0.139805	7.06627	0.992245	0.273937	6.9576	0.949035	0.134132	6.93926	0.915296	no
ENSG00000048740	1758	2782	2037	1552	1120	1557	1322	1584	CELF2	CUGBP, Elav-like family member 2	-0.454771	6.71927	0.858898	0.240865	6.22449	0.953511	0.695636	6.47955	0.414905	no
ENSG00000048828	3272	2476	2916	3794	3382	3408	4531	5964	FAM120A	family with sequence similarity 120A	0.27934	7.11656	0.946724	-0.502173	7.6884	0.907903	-0.781513	7.53446	0.432017	no
ENSG00000048991	550	652	686	868	888	1432	632	600	R3HDM1	R3H domain containing 1	-0.282516	4.92196	0.940805	-0.691003	5.27344	0.85091	-0.408487	5.26788	0.730854	no
ENSG00000049089	28	0	18	59	58	2	6	12	COL9A2	collagen, type IX, alpha 2	1.62396	-0.26482	0.763325	2.05002	-0.572942	0.680104	0.426059	-1.11726	0.904023	no
ENSG00000049130	494	216	336	2479	3112	294	1424	156	KITLG	KIT ligand	0.839555	4.07366	0.535546	-0.338499	4.83402	0.958313	-1.17805	4.54807	0.407413	no
ENSG00000049167	116	144	127	158	113	68	66	80	ERCC8	excision repair cross-complementation group 8	-0.223945	2.65313	0.987566	0.700504	2.02058	0.916201	0.924449	2.24906	0.572499	no
ENSG00000049192	782	182	737	876	586	6	95	20	ADAMTS6	ADAM metallopeptidase with thrombospondin type 1 motif, 6	0.766942	4.77199	0.762794	4.27289	3.45101	0.0205674	3.50595	3.33395	0.00910286	no
ENSG00000049239	5868	3540	2432	2568	3746	3058	2783	2800	H6PD	hexose-6-phosphate dehydrogenase (glucose 1-dehydrogenase)	0.974625	7.56685	0.37632	1.0266	7.44516	0.635655	0.0519762	7.13373	0.970771	no
ENSG00000049245	1246	1811	2122	2084	2422	1148	1732	1269	VAMP3	vesicle-associated membrane protein 3	-0.658273	6.37487	0.646314	-0.150483	6.01925	0.973113	0.50779	6.28006	0.581791	no
ENSG00000049246	333	147	329	435	310	240	674	522	PER3	period circadian clock 3	0.484345	3.7054	0.886881	-0.523334	4.41493	0.918595	-1.00768	4.20617	0.411389	no
ENSG00000049283	0	0	0	0	0	0	26	0	EPN3	epsin 3	0	-3.3803	1	-6.13614	-1.29283	0.497878	-6.13614	-1.5323	0.105731	no
ENSG00000049323	23110	5001	8796	8096	12840	560	1258	2866	LTBP1	latent transforming growth factor beta binding protein 1	1.74414	9.20658	0.129056	3.88756	8.3826	0.00556377	2.14341	7.47231	0.0178971	no
ENSG00000049449	2071	2162	2392	2456	3532	514	668	511	RCN1	reticulocalbin 1, EF-hand calcium binding domain	-0.136799	6.72975	0.992245	1.87548	5.50082	0.142768	2.01227	5.90903	0.00186019	no
ENSG00000049540	2815	4142	4064	6458	2438	308	4446	1605	ELN	elastin	-0.543524	7.46349	0.798768	0.409277	6.7843	0.939667	0.952801	7.12898	0.460932	no
ENSG00000049541	152	136	118	505	290	313	373	570	RFC2	replication factor C (activator 1) 2, 40kDa	0.259009	2.72124	0.97573	-1.46098	4.08731	0.634502	-1.71998	3.86763	0.114718	no
ENSG00000049618	4699	1982	2331	1726	1538	1894	2148	2140	ARID1B	AT rich interactive domain 1B (SWI1-like)	1.12362	7.17333	0.170891	1.18919	7.03029	0.505686	0.0655767	6.65656	0.959911	no
ENSG00000049656	1707	1675	1628	1940	1740	688	814	1224	CLPTM1L	CLPTM1-like	0.0476825	6.32706	1	0.909547	5.73637	0.679886	0.861865	5.85787	0.286537	no
ENSG00000049759	1100	800	1150	1269	1237	782	516	794	NEDD4L	neural precursor cell expressed, developmentally down-regulated 4-like, E3 ubiquitin protein ligase	0.174008	5.61217	0.980346	0.657489	5.26356	0.834565	0.48348	5.28219	0.638227	no
ENSG00000049769	264	152	120	66	68	562	659	964	PPP1R3F	protein phosphatase 1, regulatory subunit 3F	0.956289	3.11689	0.494752	-1.46363	4.88238	0.556229	-2.41991	4.56632	0.00891752	no
ENSG00000049860	1609	984	1048	1084	1924	706	922	689	HEXB	hexosaminidase B (beta polypeptide)	0.663199	5.86723	0.56007	1.05875	5.56148	0.580355	0.395549	5.38756	0.703993	no
ENSG00000049883	126	98	138	85	106	48	78	74	PTCD2	pentatricopeptide repeat domain 2	0.0945399	2.5583	1	0.917114	2.00341	0.873662	0.822574	2.09867	0.639759	no
ENSG00000050130	384	590	838	730	941	240	134	186	JKAMP	JNK1/MAPK8-associated membrane protein	-0.894601	4.86288	0.449391	1.04015	3.51452	0.770948	1.93475	4.26212	0.0300664	no
ENSG00000050165	2736	2974	6388	6058	6467	164	308	342	DKK3	dickkopf WNT signaling pathway inhibitor 3	-0.774721	7.59794	0.702055	3.33333	5.41655	0.00164461	4.10805	6.61207	9.60806e-09	no
ENSG00000050327	40	10	61	28	30	10	85	66	ARHGEF5	Rho guanine nucleotide exchange factor (GEF) 5	0.171611	0.905105	1	-0.422881	1.32706	0.96375	-0.594493	1.21664	0.816735	no
ENSG00000050344	22	12	42	26	26	55	172	44	NFE2L3	nuclear factor, erythroid 2-like 3	-0.293946	0.392292	0.995459	-2.03158	1.85332	0.690578	-1.73763	1.68579	0.354958	no
ENSG00000050393	129	120	160	134	144	394	504	292	MCUR1	mitochondrial calcium uniporter regulator 1	-0.117946	2.73171	1	-1.61961	3.99366	0.58528	-1.50167	3.82916	0.178314	no
ENSG00000050405	3893	4070	10543	12840	10543	360	1780	462	LIMA1	LIM domain and actin binding 1	-0.908276	8.21091	0.702055	2.16606	6.28659	0.140748	3.07434	7.36999	0.000924506	no
ENSG00000050426	482	516	424	328	470	328	851	1760	LETMD1	LETM1 domain containing 1	0.0363628	4.51452	1	-1.02307	5.36327	0.760352	-1.05943	5.22296	0.334894	no
ENSG00000050438	12	26	38	80	72	0	39	6	SLC4A8	solute carrier family 4, sodium bicarbonate cotransporter, member 8	-1.40571	0.392292	0.693091	-0.31895	-0.357929	0.983054	1.08676	0.192592	0.690822	no
ENSG00000050555	8	44	8	0	0	0	171	50	LAMC3	laminin, gamma 3	-1.68499	0.0791343	0.711794	-3.18302	1.50845	0.623241	-1.49803	1.44243	0.589624	no
ENSG00000050628	16	18	33	33	54	6	35	145	PTGER3	prostaglandin E receptor 3 (subtype EP3)	-0.668253	0.224565	0.938399	-1.94587	1.33395	0.770006	-1.27762	1.24614	0.582443	no
ENSG00000050748	712	955	858	1088	898	1294	544	818	MAPK9	mitogen-activated protein kinase 9	-0.348375	5.34023	0.906005	-0.314294	5.3408	0.9467	0.0340815	5.42674	0.982395	no
ENSG00000050767	6	8	12	0	2	10	37	130	COL23A1	collagen, type XXIII, alpha 1	-0.72514	-0.96526	0.950062	-3.27099	1.19713	0.525816	-2.54585	0.991262	0.203834	no
ENSG00000050820	2154	1702	1920	2088	1783	3375	2458	1624	BCAR1	breast cancer anti-estrogen resistance 1	0.250216	6.53209	0.951316	-0.206603	6.85137	0.96375	-0.456819	6.73462	0.665072	no
ENSG00000051009	637	372	402	291	362	270	692	1623	FAM160A2	family with sequence similarity 160, member A2	0.718777	4.50336	0.618642	-0.435763	5.27702	0.929672	-1.15454	5.01588	0.313456	no
ENSG00000051108	3783	3167	4312	2361	2164	1926	6370	2964	HERPUD1	homocysteine-inducible, endoplasmic reticulum stress-inducible, ubiquitin-like domain member 1	0.0166848	7.49468	1	0.011358	7.49727	1	-0.00532686	7.4923	0.999955	no
ENSG00000051128	890	774	763	973	1205	1282	412	325	HOMER3	homer homolog 3 (Drosophila)	0.211728	5.28326	0.969522	0.403134	5.12997	0.931126	0.191405	5.09787	0.899822	no
ENSG00000051180	2	35	46	198	140	26	34	50	RAD51	RAD51 recombinase	-4.25683	0.510474	0.0256491	-4.11384	0.526593	0.380591	0.142989	0.948826	0.956868	no
ENSG00000051341	4	28	18	554	238	2	18	2	POLQ	polymerase (DNA directed), theta	-2.48699	-0.157905	0.393287	-0.854459	-1.29283	0.940905	1.63253	-0.416823	0.454339	no
ENSG00000051382	300	326	302	380	464	1114	1752	524	PIK3CB	phosphatidylinositol-4,5-bisphosphate 3-kinase, catalytic subunit beta	-0.0657753	3.90202	1	-1.91285	5.47223	0.344724	-1.84707	5.27362	0.0366854	yes
ENSG00000051523	164	136	118	176	200	70	322	340	CYBA	cytochrome b-245, alpha polypeptide	0.368547	2.76266	0.946724	-0.572825	3.43988	0.926077	-0.941372	3.25778	0.537986	no
ENSG00000051596	80	15	35	30	48	12	76	194	THOC3	THO complex 3	1.67313	1.1222	0.382242	-0.232326	2.15108	0.982427	-1.90545	1.71563	0.340129	no
ENSG00000051620	298	542	712	704	818	2334	1070	934	HEBP2	heme binding protein 2	-1.07284	4.64022	0.317883	-2.2782	5.80085	0.185721	-1.20537	5.7495	0.168097	no
ENSG00000051825	217	452	376	904	588	229	177	80	MPHOSPH9	M-phase phosphoprotein 9	-0.93154	4.07229	0.470649	0.421419	3.09341	0.94814	1.35296	3.66846	0.229419	no
ENSG00000052126	333	153	240	222	319	154	91	132	PLEKHA5	pleckstrin homology domain containing, family A member 5	0.760617	3.55044	0.665216	1.40503	3.10754	0.651668	0.64441	2.9051	0.686628	no
ENSG00000052344	0	0	0	0	0	0	80	0	PRSS8	protease, serine, 8	0	-3.3803	1	-7.74371	0.0791343	0.344578	-7.74371	-0.210372	0.0457589	no
ENSG00000052723	505	641	531	804	612	285	496	247	SIKE1	suppressor of IKBKE 1	-0.214568	4.75156	0.971123	0.559308	4.20935	0.903754	0.773876	4.40761	0.491113	no
ENSG00000052749	1302	930	1065	862	798	1356	2765	2260	RRP12	ribosomal RNA processing 12 homolog (S. cerevisiae)	0.384298	5.7243	0.874015	-0.708037	6.52866	0.820807	-1.09234	6.33154	0.185374	no
ENSG00000052795	904	625	904	334	354	452	2099	319	FNIP2	folliculin interacting protein 2	0.24177	5.28681	0.958951	-0.0816826	5.50464	0.991816	-0.323452	5.40401	0.83518	no
ENSG00000052802	336	3276	2424	556	846	104	182	22	MSMO1	methylsterol monooxygenase 1	-3.08396	6.59555	1.66947e-06	1.70927	2.96843	0.591874	4.79323	5.85284	3.20454e-08	no
ENSG00000052841	2357	1285	1558	955	1416	1032	1110	948	TTC17	tetratricopeptide repeat domain 17	0.729487	6.3807	0.527508	1.19421	6.03307	0.468625	0.464722	5.83475	0.61711	no
ENSG00000052850	0	4	0	4	4	3	22	22	ALX4	ALX homeobox 4	-4.08746	-2.64333	0.548894	-6.98109	-0.598938	0.250081	-2.89363	-0.771488	0.239695	no
ENSG00000053254	1752	2550	1265	1623	1262	7168	1750	1712	FOXN3	forkhead box N3	-0.122672	6.47898	1	-1.01605	7.21659	0.766461	-0.89338	7.11706	0.454339	no
ENSG00000053371	342	422	475	560	716	321	182	631	AKR7A2	aldo-keto reductase family 7, member A2 (aflatoxin aldehyde reductase)	-0.390986	4.31667	0.906913	-0.14434	4.15498	0.984648	0.246647	4.29284	0.87548	no
ENSG00000053372	435	475	394	698	631	592	768	864	MRTO4	mRNA turnover 4 homolog (S. cerevisiae)	0.00165875	4.39009	1	-0.768936	5.0007	0.82314	-0.770594	4.89722	0.451793	no
ENSG00000053438	339	388	366	311	270	0	32	168	NNAT	neuronatin	-0.153226	4.13672	0.991406	2.34408	2.7151	0.556345	2.4973	3.21066	0.16136	no
ENSG00000053501	200	222	222	178	224	322	443	670	USE1	unconventional SNARE in the ER 1 homolog (S. cerevisiae)	-0.15047	3.37904	0.995459	-1.25749	4.30182	0.698678	-1.10702	4.18118	0.316816	yes
ENSG00000053702	3	2	12	4	6	70	86	104	NRIP2	nuclear receptor interacting protein 2	-1.18903	-1.4417	0.902424	-4.79563	1.70185	0.200337	-3.60659	1.44752	0.0393071	no
ENSG00000053747	168	196	46	24	64	104	812	227	LAMA3	laminin, alpha 3	0.473038	2.73518	0.947576	-1.18073	3.98493	0.796792	-1.65377	3.74382	0.266978	no
ENSG00000053770	300	462	442	345	496	432	372	392	AP5M1	adaptor-related protein complex 5, mu 1 subunit	-0.591158	4.27553	0.765406	-0.410072	4.17429	0.938572	0.181086	4.3408	0.9027	no
ENSG00000053900	214	232	244	205	205	300	420	248	ANAPC4	anaphase promoting complex subunit 4	-0.153266	3.47768	0.99485	-0.59215	3.83645	0.910957	-0.438884	3.80359	0.763353	no
ENSG00000053918	6	62	20	0	0	24	157	134	KCNQ1	potassium voltage-gated channel, KQT-like subfamily, member 1	-2.74723	0.589329	0.229637	-4.10125	1.98165	0.294313	-1.35402	1.96666	0.483205	no
ENSG00000054116	869	686	963	861	1034	844	1036	1039	TRAPPC3	trafficking protein particle complex 3	0.0758255	5.33624	1	-0.163061	5.50997	0.971509	-0.238887	5.45828	0.835251	no
ENSG00000054118	3702	2281	2374	2618	2838	4691	3814	2324	THRAP3	thyroid hormone receptor associated protein 3	0.669495	7.06455	0.620313	0.036438	7.44734	0.997875	-0.633057	7.2172	0.53402	no
ENSG00000054148	554	748	1160	950	1096	1047	990	1396	PHPT1	phosphohistidine phosphatase 1	-0.783967	5.30387	0.550696	-1.04638	5.58368	0.6581	-0.262415	5.68337	0.815355	no
ENSG00000054179	0	0	0	0	0	16	62	24	ENTPD2	ectonucleoside triphosphate diphosphohydrolase 2	0	-3.3803	1	-8.09276	0.401062	0.125492	-8.09276	0.10513	0.0018616	no
ENSG00000054267	772	586	706	654	668	822	1081	562	ARID4B	AT rich interactive domain 4B (RBP1-like)	0.257021	5.05016	0.950062	-0.0899383	5.28371	0.989277	-0.346959	5.17697	0.76634	no
ENSG00000054277	175	326	256	141	126	38	59	150	OPN3	opsin 3	-0.733254	3.61028	0.699156	1.08665	2.3679	0.828742	1.8199	3.0103	0.147887	no
ENSG00000054282	234	206	289	252	346	218	1120	270	SDCCAG8	serologically defined colon cancer antigen 8	-0.080878	3.55634	1	-1.19529	4.47301	0.763913	-1.11441	4.34285	0.399417	no
ENSG00000054356	1312	10	44	306	206	3	29	16	PTPRN	protein tyrosine phosphatase, receptor type, N	5.59614	4.4568	1.79398e-14	6.34646	4.03756	1.29893e-05	0.750324	0.10513	0.763735	no
ENSG00000054392	418	462	502	144	118	5	22	26	HHAT	hedgehog acyltransferase	-0.205473	4.47353	0.97542	4.55466	2.52358	0.0168127	4.76013	3.302	1.43503e-05	no
ENSG00000054523	9316	10858	5786	3746	2994	11676	8796	3934	KIF1B	kinesin family member 1B	0.162778	8.69908	0.998178	0.195506	8.66145	0.974685	0.0327283	8.62322	0.987613	no
ENSG00000054598	216	344	196	188	152	350	202	246	FOXC1	forkhead box C1	-0.321761	3.60839	0.952013	-0.300238	3.61688	0.961808	0.0215231	3.69438	0.992809	no
ENSG00000054611	645	652	644	562	504	532	828	1079	TBC1D22A	TBC1 domain family, member 22A	-0.00669336	4.96178	1	-0.333898	5.21403	0.942952	-0.327205	5.16852	0.78287	no
ENSG00000054654	763	1990	812	2398	1609	5866	7937	17976	SYNE2	spectrin repeat containing, nuclear envelope 2	-0.876594	5.83685	0.579808	-3.79507	8.61007	0.0895133	-2.91847	8.37588	0.00639441	no
ENSG00000054690	28	6	10	14	5	42	170	60	PLEKHH1	pleckstrin homology domain containing, family H (with MyTH4 domain) member 1	1.79141	-0.321404	0.535546	-1.69071	1.88649	0.760365	-3.48212	1.51694	0.046165	no
ENSG00000054793	2677	1750	1862	1452	1752	1330	620	723	ATP9A	ATPase, class II, type 9A	0.567787	6.65473	0.719519	1.58698	6.00718	0.263638	1.0192	5.91777	0.204216	no
ENSG00000054938	210	0	2	0	4	14	138	67	CHRDL2	chordin-like 2	7.54518	1.80292	1.37894e-11	1.52281	2.39119	0.712814	-6.02237	1.14952	0.00590336	no
ENSG00000054965	2674	1552	1786	1674	1841	1419	1557	3057	FAM168A	family with sequence similarity 168, member A	0.679975	6.58981	0.596723	0.411064	6.70899	0.916201	-0.268911	6.4933	0.819697	no
ENSG00000054967	168	46	94	232	184	501	627	332	RELT	RELT tumor necrosis factor receptor	1.26153	2.32936	0.461787	-1.53377	4.29566	0.591352	-2.7953	3.95062	0.00859491	no
ENSG00000054983	356	338	308	180	207	196	212	194	GALC	galactosylceramidase	0.140291	4.01202	0.994067	0.826684	3.53558	0.841475	0.686393	3.59469	0.594235	no
ENSG00000055044	349	428	428	773	684	944	1700	716	NOP58	NOP58 ribonucleoprotein	-0.294288	4.27672	0.94988	-1.68184	5.47963	0.410202	-1.38756	5.34285	0.106432	no
ENSG00000055070	3226	1997	2357	2738	2786	3355	2977	3853	SZRD1	SUZ RNA binding domain containing 1	0.567378	6.92386	0.733392	-0.0736624	7.33169	0.99084	-0.64104	7.12641	0.504638	yes
ENSG00000055118	93	469	166	46	12	42	24	38	KCNH2	potassium voltage-gated channel, subfamily H (eag-related), member 2	-1.77008	3.55438	0.166474	1.42043	1.29918	0.773511	3.19051	2.8466	0.00629125	no
ENSG00000055130	1164	927	1042	978	1062	2107	1886	1342	CUL1	cullin 1	0.2416	5.65083	0.950447	-0.611381	6.28748	0.847213	-0.852981	6.13422	0.301511	no
ENSG00000055147	328	356	460	309	376	305	700	552	FAM114A2	family with sequence similarity 114, member A2	-0.314766	4.20216	0.944054	-0.661836	4.50616	0.883017	-0.347071	4.51634	0.800528	no
ENSG00000055163	354	282	460	114	93	250	181	758	CYFIP2	cytoplasmic FMR1 interacting protein 2	-0.0676465	4.14065	1	-0.162911	4.21869	0.982427	-0.0952641	4.22036	0.959573	no
ENSG00000055208	2736	2075	2037	1997	2116	5054	1191	1334	TAB2	TGF-beta activated kinase 1/MAP3K7 binding protein 2	0.412206	6.77747	0.866726	0.115018	6.95328	0.986566	-0.297188	6.81212	0.832102	no
ENSG00000055211	702	638	697	728	838	560	843	436	GINM1	glycoprotein integral membrane 1	0.0726899	5.03121	1	0.195547	4.93542	0.968993	0.122857	4.9344	0.932219	no
ENSG00000055332	1548	1957	2010	2140	1990	668	304	233	EIF2AK2	eukaryotic translation initiation factor 2-alpha kinase 2	-0.357617	6.46545	0.902788	1.946	5.05068	0.212523	2.30362	5.63707	0.00174465	no
ENSG00000055483	1272	1403	932	1160	1114	906	2236	1400	USP36	ubiquitin specific peptidase 36	0.123663	5.85372	0.995459	-0.251244	6.127	0.956124	-0.374907	6.04743	0.737579	no
ENSG00000055609	5608	4589	4248	4108	3572	5660	1916	2622	KMT2C	lysine (K)-specific methyltransferase 2C	0.343921	7.85362	0.934476	0.722214	7.56862	0.828845	0.378293	7.5149	0.762572	no
ENSG00000055732	2	2	4	6	6	10	30	20	MCOLN3	mucolipin 3	-0.556393	-2.1579	0.984124	-3.24345	-0.251014	0.56471	-2.68706	-0.454298	0.186568	no
ENSG00000055813	2	36	59	98	44	159	176	150	CCDC85A	coiled-coil domain containing 85A	-4.48618	0.721241	0.0149425	-6.25053	2.57099	0.0446916	-1.76435	2.50235	0.217528	no
ENSG00000055917	3276	2276	2357	2754	2850	2109	1628	1939	PUM2	pumilio RNA-binding family member 2	0.499966	6.98511	0.790546	0.791983	6.74899	0.745333	0.292017	6.63079	0.783846	no
ENSG00000055950	570	660	614	807	856	824	329	754	MRPL43	mitochondrial ribosomal protein L43	-0.160298	4.88805	0.985747	-0.157276	4.89873	0.979122	0.00302234	4.93757	1	no
ENSG00000055955	8	14	8	0	0	18	252	26	ITIH4	inter-alpha-trypsin inhibitor heavy chain family, member 4	-0.453366	-0.795335	0.984124	-3.60395	1.9051	0.442497	-3.15058	1.65533	0.115565	no
ENSG00000056050	40	32	48	70	72	93	296	154	C4orf27	chromosome 4 open reading frame 27	0	1.01202	1	-2.17441	2.82672	0.556521	-2.17441	2.60384	0.129486	no
ENSG00000056097	2226	2260	2646	2194	2398	2646	1886	1830	ZFR	zinc finger RNA binding protein	-0.140086	6.83604	0.991809	0.0699317	6.68915	0.99084	0.210018	6.759	0.855637	no
ENSG00000056277	69	68	68	147	82	81	40	20	ZNF280C	zinc finger protein 280C	0.0210233	1.75584	1	0.552715	1.38789	0.946526	0.531692	1.46268	0.809319	no
ENSG00000056487	18	18	6	2	12	3	8	22	PHF21B	PHD finger protein 21B	0.579996	-0.380297	0.965098	0.704176	-0.497654	0.940457	0.124179	-0.636136	0.970097	no
ENSG00000056558	178	164	114	144	106	72	266	152	TRAF1	TNF receptor-associated factor 1	0.356508	2.88649	0.950062	0.123967	3.02058	0.989667	-0.232541	2.9014	0.908259	no
ENSG00000056586	2529	3382	3540	2356	1685	1144	790	590	RC3H2	ring finger and CCCH-type domains 2	-0.452603	7.24191	0.864396	1.58767	5.92491	0.256071	2.04028	6.50479	0.00290197	no
ENSG00000056661	1029	881	902	1168	1112	444	670	417	-	-	0.206909	5.4952	0.968332	1.01155	4.94613	0.685338	0.804644	4.99648	0.392231	no
ENSG00000056736	0	0	0	1	0	52	40	40	IL17RB	interleukin 17 receptor B	0	-3.3803	1	-8.46352	0.748986	0.0873853	-8.46352	0.447522	0.000664895	no
ENSG00000056972	1094	189	212	242	416	317	613	1404	TRAF3IP2	TRAF3 interacting protein 2	2.4472	4.58645	9.7773e-06	0.491704	5.36622	0.910957	-1.9555	4.72037	0.0631174	no
ENSG00000056998	462	859	532	123	99	0	154	599	GYG2	glycogenin 2	-0.590027	4.89505	0.755284	0.879877	3.87591	0.910268	1.4699	4.37058	0.474088	no
ENSG00000057019	4452	2164	7704	23110	25469	410	104	196	DCBLD2	discoidin, CUB and LCCL domain containing 2	-0.1483	7.84109	1	4.2328	5.95565	4.59668e-05	4.3811	6.66792	2.9429e-07	no
ENSG00000057252	356	1160	540	1322	1234	373	394	154	SOAT1	sterol O-acyltransferase 1	-1.25529	5.04457	0.253714	0.213558	3.94726	0.971637	1.46885	4.65917	0.132273	no
ENSG00000057294	10	60	46	4	6	145	218	205	PKP2	plakophilin 2	-2.39147	0.965478	0.187363	-4.22589	2.81446	0.140748	-1.83442	2.71563	0.179317	no
ENSG00000057468	4	8	2	0	4	28	6	42	MSH4	mutS homolog 4	-0.313158	-1.64333	1	-2.62567	0.0791343	0.66453	-2.31251	-0.117263	0.281991	no
ENSG00000057608	1771	3532	2776	4479	3738	2428	3167	2008	GDI2	GDP dissociation inhibitor 2	-0.832574	7.01577	0.508608	-0.517011	6.81538	0.885411	0.315562	7.06275	0.775974	no
ENSG00000057657	392	50	33	63	74	36	112	233	PRDM1	PR domain containing 1, with ZNF domain	3.23579	2.94463	5.67302e-06	1.62507	3.22888	0.593996	-1.61073	2.18652	0.354958	no
ENSG00000057663	456	418	386	472	566	785	566	833	ATG5	autophagy related 5	0.181785	4.3408	0.984124	-0.674757	4.99039	0.853579	-0.856542	4.84756	0.399335	no
ENSG00000057704	384	248	218	173	90	1388	942	826	TMCC3	transmembrane and coiled-coil domain family 3	0.720472	3.77621	0.642631	-1.45366	5.41249	0.493597	-2.17413	5.12432	0.00730905	no
ENSG00000057757	388	356	332	495	431	886	629	1234	PITHD1	PITH (C-terminal proteasome-interacting domain of thioredoxin-like) domain containing 1	0.173589	4.11422	0.985417	-1.23955	5.23855	0.615388	-1.41314	5.0489	0.107088	no
ENSG00000057935	718	544	600	424	476	270	530	395	MTA3	metastasis associated 1 family, member 3	0.327905	4.90202	0.917405	0.849806	4.52734	0.799453	0.521902	4.49561	0.668062	no
ENSG00000058056	1272	1566	1066	1006	652	34100	8368	7053	USP13	ubiquitin specific peptidase 13 (isopeptidase T-3)	-0.0490561	5.96769	1	-3.69778	9.25227	0.186785	-3.64872	8.96851	0.003584	no
ENSG00000058063	1572	1932	1910	1800	1227	1052	742	392	ATP11B	ATPase, class VI, type 11B	-0.289235	6.43882	0.938399	1.10914	5.49852	0.596045	1.39837	5.85763	0.0665876	no
ENSG00000058085	274	166	754	270	374	184	192	205	LAMC2	laminin, gamma 2	-0.747192	4.26356	0.841293	0.500327	3.37292	0.926257	1.24752	3.85906	0.298472	no
ENSG00000058091	1102	556	639	904	830	232	329	346	CDK14	cyclin-dependent kinase 14	0.882975	5.20404	0.341214	1.86548	4.5977	0.266193	0.982504	4.34217	0.335729	no
ENSG00000058262	10302	11690	10868	15742	15742	1770	3606	2479	SEC61A1	Sec61 alpha 1 subunit (S. cerevisiae)	-0.130713	9.03905	1	1.97615	7.76858	0.181139	2.10687	8.19065	0.0127517	no
ENSG00000058272	1498	1750	2134	3682	2738	1192	1984	1494	PPP1R12A	protein phosphatase 1, regulatory subunit 12A	-0.374478	6.43027	0.891507	-0.0554179	6.21216	0.993456	0.31906	6.36184	0.762557	no
ENSG00000058335	40	18	33	18	2	0	3	6	RASGRF1	Ras protein-specific guanine nucleotide-releasing factor 1	0.646949	0.634653	0.923699	3.68257	-0.547407	0.305977	3.03562	-0.572942	0.12349	no
ENSG00000058404	354	233	226	2	5	2181	2294	2472	CAMK2B	calcium/calmodulin-dependent protein kinase II beta	0.624979	3.71246	0.743165	-2.70917	6.45516	0.0697553	-3.33415	6.1542	1.87598e-06	yes
ENSG00000058453	203	156	180	104	108	95	614	302	CROCC	ciliary rootlet coiled-coil, rootletin	0.272834	3.12485	0.966372	-0.730916	3.87473	0.894498	-1.00375	3.70398	0.489805	no
ENSG00000058600	676	678	642	580	324	1908	1924	1033	POLR3E	polymerase (RNA) III (DNA directed) polypeptide E (80kD)	0.0345508	5.00197	1	-1.26223	6.05771	0.554102	-1.29678	5.89466	0.103006	no
ENSG00000058668	2557	2977	4294	12852	16359	1298	1712	478	ATP2B4	ATPase, Ca++ transporting, plasma membrane 4	-0.507681	7.2983	0.837188	1.13693	6.18314	0.581586	1.64461	6.69237	0.0439804	no
ENSG00000058673	1780	1716	1705	1667	1592	3572	1054	1507	ZC3H11A	zinc finger CCCH-type containing 11A	0.057455	6.38098	1	-0.19974	6.57117	0.966852	-0.257195	6.52117	0.842715	no
ENSG00000058729	484	446	502	448	482	380	384	594	RIOK2	RIO kinase 2	0.0301121	4.52459	1	0.0965322	4.47301	0.989667	0.0664201	4.47519	0.967299	no
ENSG00000058799	382	394	326	284	306	723	445	716	YIPF1	Yip1 domain family, member 1	0.0855469	4.14848	1	-0.717007	4.77072	0.853428	-0.802554	4.64982	0.463588	no
ENSG00000058804	212	330	260	984	497	270	88	228	NDC1	NDC1 transmembrane nucleoporin	-0.476411	3.69295	0.874015	0.118054	3.27434	0.989667	0.594465	3.50966	0.689594	no
ENSG00000058866	83	20	23	33	28	175	392	332	DGKG	diacylglycerol kinase, gamma 90kDa	1.94258	1.07913	0.193193	-1.85061	3.57099	0.558101	-3.79319	3.19259	0.00178707	no
ENSG00000059122	767	542	763	552	622	655	2088	1651	FLYWCH1	FLYWCH-type zinc finger 1	0.233207	5.05572	0.963758	-0.933162	5.95537	0.745053	-1.16637	5.7768	0.200399	no
ENSG00000059145	718	634	422	716	459	712	1029	339	UNKL	unkempt family zinc finger-like	0.443356	4.8324	0.861295	0.0504258	5.074	0.995475	-0.39293	4.91708	0.765614	no
ENSG00000059377	10	6	1	24	21	32	161	382	TBXAS1	thromboxane A synthase 1 (platelet)	1.48187	-1.4417	0.781473	-4.24355	2.83159	0.2122	-5.72542	2.50723	0.00168961	no
ENSG00000059378	318	254	442	203	203	278	262	398	PARP12	poly (ADP-ribose) polymerase family, member 12	-0.130012	4.02909	0.999561	0.0243917	3.92348	0.999602	0.154403	3.98077	0.925992	no
ENSG00000059573	2499	2485	2418	3070	2642	262	468	1009	ALDH18A1	aldehyde dehydrogenase 18 family, member A1	0.0276847	6.88961	1	2.10782	5.67159	0.121344	2.08013	5.99735	0.00671244	no
ENSG00000059588	208	228	194	308	277	370	232	317	TARBP1	TAR (HIV-1) RNA binding protein 1	-0.0206472	3.34762	1	-0.558241	3.76818	0.916572	-0.537594	3.69759	0.70733	no
ENSG00000059691	342	262	313	271	319	240	702	1771	PET112	PET112 homolog (yeast)	0.250334	3.88493	0.964748	-1.40253	5.20043	0.651094	-1.65286	4.98515	0.14128	no
ENSG00000059728	194	264	228	176	138	210	998	424	MXD1	MAX dimerization protein 1	-0.342405	3.46937	0.942447	-1.48695	4.46048	0.646604	-1.14455	4.35712	0.351007	no
ENSG00000059758	858	629	980	936	690	704	1172	550	CDK17	cyclin-dependent kinase 17	0.0928713	5.30679	1	0.0854197	5.30445	0.989485	-0.00745157	5.2797	0.998439	no
ENSG00000059769	184	188	147	180	186	173	184	98	DNAJC25	DnaJ (Hsp40) homolog, subfamily C , member 25	0.135448	3.07091	1	0.278593	2.95732	0.966053	0.143145	2.94163	0.942686	no
ENSG00000059804	692	693	427	606	704	885	9296	1148	SLC2A3	solute carrier family 2 (facilitated glucose transporter), member 3	0.305284	4.86288	0.938648	-2.44793	7.17393	0.370784	-2.75321	6.90268	0.023144	no
ENSG00000059915	134	3	5	6	6	0	54	42	PSD	pleckstrin and Sec7 domain containing	5.02304	1.24419	2.74489e-06	2.06181	1.51452	0.674474	-2.96123	0.130665	0.23918	no
ENSG00000060069	570	538	457	452	356	296	718	329	CTDP1	CTD (carboxy-terminal domain, RNA polymerase II, polypeptide A) phosphatase, subunit 1	0.196219	4.65221	0.97542	0.348451	4.52734	0.947994	0.152231	4.49499	0.922542	no
ENSG00000060138	2048	2450	1916	1054	1250	79634	63836	150584	YBX3	Y box binding protein 3	-0.092091	6.6831	1	-5.58067	11.7955	0.155404	-5.48858	11.4848	0.00127713	no
ENSG00000060140	34	30	38	26	17	2	6	2	STYK1	serine/threonine/tyrosine kinase 1	0	0.789628	1	3.30268	-0.679858	0.339081	3.30268	-0.242794	0.0516138	no
ENSG00000060237	13924	10543	13924	9992	10291	8796	11243	4531	WNK1	WNK lysine deficient protein kinase 1	0.186735	9.26345	0.994949	0.765629	8.85235	0.852358	0.578895	8.87965	0.676712	no
ENSG00000060303	28	20	10	10	10	10	16	0	RPS17P5	ribosomal protein S17 pseudogene 5	0.894918	0.0347402	0.874015	1.67764	-0.426101	0.807582	0.782727	-0.657831	0.785115	no
ENSG00000060339	963	1262	1329	1502	1258	990	1874	939	CCAR1	cell division cycle and apoptosis regulator 1	-0.427853	5.8324	0.845632	-0.396523	5.84069	0.921832	0.0313305	5.94253	0.982695	no
ENSG00000060491	783	482	574	452	455	698	1298	984	OGFR	opioid growth factor receptor	0.568363	4.88415	0.721943	-0.343217	5.50043	0.936141	-0.91158	5.28006	0.315858	no
ENSG00000060558	8	0	0	2	2	14	262	184	GNA15	guanine nucleotide binding protein (G protein), alpha 15 (Gq class)	6.02237	-2.1579	0.0363454	-4.23934	2.51452	0.265772	-10.2617	2.17429	5.90815e-05	no
ENSG00000060642	304	238	296	193	249	158	191	380	PIGV	phosphatidylinositol glycan anchor biosynthesis, class V	0.187149	3.75584	0.984139	0.322966	3.64346	0.958424	0.135817	3.61179	0.939323	no
ENSG00000060656	1400	708	664	706	730	1414	1752	1930	PTPRU	protein tyrosine phosphatase, receptor type, U	1.02901	5.47457	0.181175	-0.278953	6.28681	0.947377	-1.30797	5.95911	0.080878	yes
ENSG00000060688	268	388	264	465	359	232	269	1142	SNRNP40	small nuclear ribonucleoprotein 40kDa (U5)	-0.282519	3.88961	0.956618	-1.03072	4.52584	0.810114	-0.748202	4.46833	0.601618	no
ENSG00000060718	1924	23134	4953	3042	8380	6	125	56	COL11A1	collagen, type XI, alpha 1	-2.86764	8.90823	0.0557939	4.94516	4.66887	0.00117018	7.81281	8.08547	1.75719e-09	no
ENSG00000060749	1240	1614	1570	3132	1924	689	200	246	QSER1	glutamine and serine rich 1	-0.360468	6.14783	0.89423	1.71228	4.83827	0.373512	2.07275	5.37759	0.0106183	no
ENSG00000060762	176	313	200	144	126	1038	1226	1230	MPC1	mitochondrial pyruvate carrier 1	-0.543062	3.47561	0.863867	-2.7254	5.46441	0.0827992	-2.18234	5.26968	0.00495908	yes
ENSG00000060971	492	518	588	480	668	358	431	724	ACAA1	acetyl-CoA acyltransferase 1	-0.168581	4.6822	0.985192	-0.0357103	4.59483	0.99865	0.13287	4.65807	0.931219	no
ENSG00000060982	4355	13220	7272	14406	7181	166	178	196	BCAT1	branched chain amino-acid transaminase 1, cytosolic	-1.23429	8.63587	0.446513	4.59564	5.87915	3.26337e-07	5.82994	7.65876	5.43231e-14	no
ENSG00000061273	1540	2028	1480	2173	2072	1096	1761	729	HDAC7	histone deacetylase 7	-0.187704	6.33795	0.977862	0.365484	5.94557	0.926077	0.553188	6.09219	0.569218	no
ENSG00000061337	999	1272	1552	1230	1007	71	169	182	LZTS1	leucine zipper, putative tumor suppressor 1	-0.499131	5.93749	0.781792	2.8271	4.10049	0.0655082	3.32623	4.96666	1.79965e-05	no
ENSG00000061455	1	6	4	4	1	6	6	40	PRDM6	PR domain containing 6	-2.18763	-1.8778	0.694843	-3.95592	-0.44956	0.513117	-1.76829	-0.5323	0.450459	no
ENSG00000061656	113	28	22	10	55	22	64	36	SPAG4	sperm associated antigen 4	2.17072	1.43562	0.0840528	1.47157	1.54452	0.753538	-0.699151	0.805569	0.756969	no
ENSG00000061676	7276	11255	12852	8596	7433	9326	6674	4219	NCKAP1	NCK-associated protein 1	-0.728225	8.97271	0.789624	0.110466	8.367	0.988265	0.838691	8.73397	0.483205	no
ENSG00000061794	283	482	475	482	459	738	1011	1110	MRPS35	mitochondrial ribosomal protein S35	-0.757457	4.31783	0.630636	-1.75123	5.24084	0.379297	-0.99377	5.1994	0.261988	no
ENSG00000061918	49	38	44	37	34	386	382	276	GUCY1B3	guanylate cyclase 1, soluble, beta 3	0.256442	1.13277	0.9914	-2.82508	3.7243	0.250081	-3.08152	3.44752	0.00491482	no
ENSG00000061936	863	916	720	1076	852	890	1820	995	SFSWAP	splicing factor, suppressor of white-apricot family	0.0772482	5.32534	1	-0.517016	5.77957	0.88763	-0.594264	5.68337	0.547924	no
ENSG00000061938	3168	1904	2760	1508	928	2472	2946	1600	TNK2	tyrosine kinase, non-receptor, 2	0.441984	6.97101	0.864593	0.437455	6.93514	0.908147	-0.00452942	6.81101	0.999955	no
ENSG00000061987	1131	1408	1110	1370	1354	655	562	621	MON2	MON2 homolog (S. cerevisiae)	-0.154663	5.8704	0.985747	0.88429	5.15935	0.727139	1.03895	5.38987	0.18692	no
ENSG00000062038	6	12	6	4	8	0	1	12	CDH3	cadherin 3, type 1, P-cadherin (placental)	-0.575115	-1.05837	0.973129	0.458205	-1.62541	0.971509	1.03332	-1.34467	0.735367	no
ENSG00000062194	829	780	787	714	755	1835	1710	1188	GPBP1	GC-rich promoter binding protein 1	0.0814262	5.26476	1	-0.928245	6.06316	0.709734	-1.00967	5.9212	0.206922	no
ENSG00000062282	140	36	12	24	52	35	194	464	DGAT2	diacylglycerol O-acyltransferase 2	2.53811	1.63465	0.0430955	-0.721959	3.33566	0.91502	-3.26007	2.85044	0.0432166	no
ENSG00000062370	82	110	87	84	72	42	14	26	ZNF112	zinc finger protein 112	-0.264132	2.18956	0.984124	1.58058	1.04597	0.743246	1.84471	1.4727	0.248054	no
ENSG00000062485	1192	1444	1324	1902	2040	5395	1549	4703	CS	citrate synthase	-0.215439	5.98821	0.965329	-1.70343	7.26885	0.453011	-1.488	7.11406	0.109514	no
ENSG00000062524	81	28	30	28	38	0	12	138	LTK	leukocyte receptor tyrosine kinase	1.47789	1.21465	0.422801	0.694616	1.52057	0.945881	-0.783272	1.06596	0.803173	no
ENSG00000062582	424	346	442	614	600	1497	642	1356	MRPS24	mitochondrial ribosomal protein S24	0.105836	4.28504	1	-1.45792	5.55891	0.491979	-1.56376	5.36555	0.0656652	no
ENSG00000062598	1330	1046	1195	875	1130	1472	822	2838	ELMO2	engulfment and cell motility 2	0.247258	5.83927	0.950062	-0.363102	6.27925	0.933417	-0.610361	6.14777	0.560355	no
ENSG00000062650	1638	1647	1520	1693	1384	2582	1557	1037	WAPAL	wings apart-like homolog (Drosophila)	0.0488147	6.26686	1	-0.0749342	6.35568	0.990478	-0.123749	6.32585	0.924023	no
ENSG00000062716	2646	3022	2598	2916	2184	401	2132	576	VMP1	vacuole membrane protein 1	-0.0867531	7.04876	1	1.35222	6.11231	0.522498	1.43897	6.39103	0.129376	no
ENSG00000062725	1368	1438	1348	1228	1150	750	482	588	APPBP2	amyloid beta precursor protein (cytoplasmic tail) binding protein 2	-0.0261247	6.05711	1	1.17293	5.26175	0.555567	1.19905	5.4702	0.113771	no
ENSG00000062822	199	150	196	464	329	110	212	542	POLD1	polymerase (DNA directed), delta 1, catalytic subunit	0.20186	3.14065	0.985192	-0.53302	3.68445	0.928852	-0.734881	3.55044	0.636814	no
ENSG00000063015	2	10	10	0	0	3	46	0	SEZ6	seizure related 6 homolog (mouse)	-2.25239	-1.1579	0.576716	-2.95328	-0.497654	0.734309	-0.700896	-0.398445	0.835415	no
ENSG00000063046	2654	1952	1420	1431	1702	7676	4032	9296	EIF4B	eukaryotic translation initiation factor 4B	0.654525	6.59316	0.649167	-1.39942	8.15023	0.615408	-2.05394	7.87154	0.0245938	no
ENSG00000063127	162	115	134	60	54	16	35	20	SLC6A16	solute carrier family 6, member 16	0.379513	2.73864	0.944261	2.76858	1.53259	0.316614	2.38907	1.6641	0.101625	no
ENSG00000063169	420	328	230	311	224	504	548	339	GLTSCR1	glioma tumor suppressor candidate region gene 1	0.589907	3.97725	0.756161	-0.142658	4.44863	0.983054	-0.732566	4.23368	0.540325	no
ENSG00000063176	276	313	244	280	320	110	194	206	SPHK2	sphingosine kinase 2	-0.0130032	3.74727	1	0.698726	3.2527	0.88763	0.71173	3.37058	0.602365	no
ENSG00000063177	1624	2034	1939	2472	2564	2702	2861	9604	RPL18	ribosomal protein L18	-0.290657	6.48672	0.938091	-1.63827	7.65579	0.532452	-1.34762	7.52283	0.195581	no
ENSG00000063180	65	8	22	20	64	266	141	196	CA11	carbonic anhydrase XI	2.10628	0.692952	0.237835	-1.62681	3.02058	0.67764	-3.73309	2.62645	0.00756223	no
ENSG00000063241	710	650	782	608	570	761	486	592	ISOC2	isochorismatase domain containing 2	-0.0121384	5.10352	1	0.211892	4.93994	0.96553	0.22403	4.97769	0.85943	no
ENSG00000063244	2630	2127	2240	3168	2908	1871	2144	2536	U2AF2	U2 small nuclear RNA auxiliary factor 2	0.268406	6.8085	0.947701	0.268296	6.78539	0.949302	-0.00011011	6.71352	1	no
ENSG00000063245	1549	1622	1562	1882	1522	2154	2420	1624	EPN1	epsin 1	-0.0395	6.24511	1	-0.415474	6.54061	0.916201	-0.375974	6.49499	0.71894	no
ENSG00000063322	622	616	714	834	870	473	536	674	MED29	mediator complex subunit 29	-0.096421	4.96991	1	0.148882	4.79525	0.979122	0.245303	4.85954	0.849781	no
ENSG00000063438	1982	250	278	1419	1826	4	118	28	AHRR	aryl-hydrocarbon receptor repressor	2.90776	5.33166	1.85099e-09	5.30537	4.6831	0.000887672	2.39762	2.72404	0.121974	no
ENSG00000063587	553	1048	688	826	558	420	203	237	ZNF275	zinc finger protein 275	-0.650297	5.19902	0.688737	0.947602	4.09239	0.780067	1.5979	4.6454	0.0766242	no
ENSG00000063601	444	348	304	418	462	566	478	750	MTMR1	myotubularin related protein 1	0.445541	4.14065	0.874015	-0.429481	4.75284	0.92683	-0.875022	4.55987	0.420206	no
ENSG00000063660	13894	11654	17950	5386	5331	2607	4757	2392	GPC1	glypican 1	-0.0913293	9.4436	1	2.09502	8.14974	0.17792	2.18635	8.56258	0.0170816	no
ENSG00000063761	164	120	130	108	180	254	272	316	ADCK1	aarF domain containing kinase 1	0.391425	2.74899	0.938399	-0.774705	3.60554	0.87412	-1.16613	3.40368	0.343244	no
ENSG00000063854	495	490	628	248	252	1994	1002	1882	HAGH	hydroxyacylglutathione hydrolase	-0.175378	4.69563	0.984124	-1.71557	6.01336	0.339471	-1.5402	5.84996	0.0485585	no
ENSG00000063978	1131	980	793	914	890	775	1148	1003	RNF4	ring finger protein 4	0.351362	5.54154	0.890936	0.213606	5.60874	0.960791	-0.137756	5.49898	0.91113	no
ENSG00000064012	156	136	162	241	257	33	118	82	CASP8	caspase 8, apoptosis-related cysteine peptidase	0.0661794	2.88023	1	1.00501	2.2527	0.85091	0.938835	2.37726	0.573951	no
ENSG00000064042	1614	2674	2866	258	188	2244	2690	3008	LIMCH1	LIM and calponin homology domains 1	-0.779199	6.84048	0.537782	-0.713856	6.8431	0.814888	0.0653431	7.01759	0.961217	yes
ENSG00000064102	342	262	457	414	469	703	863	796	ASUN	asunder spermatogenesis regulator	-0.0719698	4.09408	1	-1.20268	5.02484	0.641778	-1.13071	4.89163	0.236402	no
ENSG00000064115	1116	693	1071	858	1107	212	196	661	TM7SF3	transmembrane 7 superfamily member 3	0.339444	5.5296	0.913356	1.64669	4.71839	0.434615	1.30725	4.77097	0.20552	no
ENSG00000064195	72	6	30	232	366	0	6	4	DLX3	distal-less homeobox 3	1.99252	0.86763	0.335743	4.38235	0.111556	0.142195	2.38983	-0.89487	0.280776	no
ENSG00000064199	22	30	35	47	58	8	24	28	SPA17	sperm autoantigenic protein 17	-0.5603	0.573899	0.948235	0.136689	0.111556	0.991816	0.696989	0.37459	0.758917	no
ENSG00000064201	4	0	5	0	2	0	10	0	TSPAN32	tetraspanin 32	0.652077	-2.05837	0.973993	0.254317	-1.92087	0.989485	-0.39776	-2.05837	0.933026	no
ENSG00000064205	138	42	2	0	31	319	1638	1521	WISP2	WNT1 inducible signaling pathway protein 2	2.64223	1.58933	0.162928	-3.0694	5.44307	0.117238	-5.71163	5.08404	3.39653e-05	no
ENSG00000064225	57	70	40	32	60	236	74	101	ST3GAL6	ST3 beta-galactoside alpha-2,3-sialyltransferase 6	0.0514155	1.46937	1	-1.2633	2.51452	0.815767	-1.31471	2.35034	0.431447	no
ENSG00000064300	2472	5464	6458	4938	4282	86	1148	282	NGFR	nerve growth factor receptor	-1.26983	7.84852	0.229637	2.29009	5.58404	0.193259	3.55992	7.01288	0.000388247	no
ENSG00000064309	1356	1769	890	1020	709	40	102	62	CDON	cell adhesion associated, oncogene regulated	0.0284708	6.00808	1	4.31516	4.23441	0.000810637	4.28669	4.78612	2.99726e-07	no
ENSG00000064313	588	558	672	786	735	360	546	452	TAF2	TAF2 RNA polymerase II, TATA box binding protein (TBP)-associated factor, 150kDa	-0.0647568	4.86763	1	0.377275	4.55192	0.938783	0.442032	4.64096	0.718188	no
ENSG00000064393	10868	12398	6259	7188	6062	5553	5058	1008	HIPK2	homeodomain interacting protein kinase 2	0.220367	8.88468	0.988613	1.48853	8.07702	0.526743	1.26817	8.18414	0.27235	no
ENSG00000064419	1006	672	881	846	935	1403	1223	1566	TNPO3	transportin 3	0.37352	5.35948	0.881333	-0.473996	5.96566	0.89521	-0.847515	5.78837	0.307883	no
ENSG00000064490	214	239	304	280	344	229	622	634	RFXANK	regulatory factor X-associated ankyrin-containing protein	-0.343163	3.61028	0.939184	-1.20934	4.35695	0.730815	-0.866177	4.29071	0.478005	no
ENSG00000064545	272	308	273	208	240	292	1727	1125	TMEM161A	transmembrane protein 161A	-0.0948893	3.78125	1	-1.94547	5.36117	0.408245	-1.85058	5.16467	0.0693241	no
ENSG00000064547	55	24	57	28	38	18	30	8	LPAR2	lysophosphatidic acid receptor 2	0.440339	1.18449	0.96196	1.55261	0.51452	0.768897	1.11227	0.497447	0.585841	no
ENSG00000064601	3532	3673	4180	3194	5163	1132	994	1345	CTSA	cathepsin A	-0.152753	7.51035	0.9914	1.60999	6.39511	0.232119	1.76275	6.76614	0.0103281	no
ENSG00000064607	2433	2598	2305	3333	2782	1924	1230	1150	SUGP2	SURP and G patch domain containing 2	-0.0109279	6.8767	1	0.761969	6.33931	0.759392	0.772897	6.46786	0.36114	no
ENSG00000064651	790	2101	1374	1073	798	487	467	264	SLC12A2	solute carrier family 12 (sodium/potassium/chloride transporter), member 2	-1.13696	6.0951	0.219152	0.960157	4.59698	0.746242	2.09712	5.49714	0.00312053	no
ENSG00000064652	72	85	152	127	120	58	173	156	SNX24	sorting nexin 24	-0.717837	2.33395	0.849072	-0.840197	2.48698	0.899025	-0.12236	2.60611	0.956988	no
ENSG00000064655	130	52	46	214	104	44	241	257	EYA2	eyes absent homolog 2 (Drosophila)	1.40537	1.9051	0.365891	-0.47443	3.02909	0.948068	-1.8798	2.64207	0.222099	no
ENSG00000064666	1490	3995	3497	5163	4242	208	236	444	CNN2	calponin 2	-1.32997	7.16852	0.117669	2.33116	4.84008	0.101076	3.66112	6.33223	4.07544e-08	no
ENSG00000064687	410	430	264	156	210	401	684	838	ABCA7	ATP-binding cassette, sub-family A (ABC1), member 7	0.240608	4.15108	0.971123	-0.644542	4.81261	0.87763	-0.88515	4.65698	0.425788	no
ENSG00000064692	55	38	16	36	62	10	24	24	SNCAIP	synuclein, alpha interacting protein	1.02308	0.88023	0.77048	1.50232	0.538566	0.77813	0.479235	0.228512	0.844519	no
ENSG00000064703	247	323	366	346	338	270	216	421	DDX20	DEAD (Asp-Glu-Ala-Asp) box polypeptide 20	-0.479786	3.91432	0.859443	-0.291495	3.8021	0.961808	0.188291	3.94703	0.907619	no
ENSG00000064726	1726	2122	1937	1502	1835	10291	4040	3272	BTBD1	BTB (POZ) domain containing 1	-0.233676	6.53434	0.960937	-1.76528	7.85878	0.477821	-1.5316	7.70132	0.122161	no
ENSG00000064763	54	28	67	164	164	14	48	8	FAR2	fatty acyl CoA reductase 2	0.184576	1.31086	1	1.20619	0.664097	0.85091	1.02162	0.748986	0.633508	no
ENSG00000064787	406	1647	1291	4	0	12	12	2	BCAS1	breast carcinoma amplified sequence 1	-1.85496	5.74469	0.00459263	5.52964	2.40106	0.00361939	7.3846	4.83596	8.27055e-15	no
ENSG00000064886	49	12	4	0	2	14	180	175	CHI3L2	chitinase 3-like 2	2.59602	0.184487	0.154013	-1.32559	2.35441	0.832458	-3.92161	1.92348	0.0356612	no
ENSG00000064932	1940	1270	1092	1210	1189	1400	3673	1091	SBNO2	strawberry notch homolog 2 (Drosophila)	0.715988	6.10754	0.528938	-0.0828425	6.60554	0.990478	-0.79883	6.35712	0.43555	no
ENSG00000064933	145	286	300	356	340	258	227	244	PMS1	PMS1 postmeiotic segregation increased 1 (S. cerevisiae)	-1.01422	3.56026	0.453834	-0.744402	3.40434	0.884408	0.269818	3.66955	0.861191	no
ENSG00000064961	504	434	620	800	728	370	654	784	HMG20B	high mobility group 20B	-0.0643636	4.64576	1	-0.257878	4.79961	0.960911	-0.193514	4.78561	0.893141	no
ENSG00000064989	54	174	71	30	34	376	655	613	CALCRL	calcitonin receptor-like	-1.17989	2.28741	0.6322	-3.34014	4.3561	0.111753	-2.16025	4.1888	0.0365252	no
ENSG00000064995	324	356	350	232	274	320	276	269	TAF11	TAF11 RNA polymerase II, TATA box binding protein (TBP)-associated factor, 28kDa	-0.123629	4.05155	0.998178	0.168187	3.84491	0.979876	0.291816	3.9244	0.843768	no
ENSG00000064999	1493	2294	1960	529	580	354	712	740	ANKS1A	ankyrin repeat and sterile alpha motif domain containing 1A	-0.51057	6.52484	0.791252	1.3102	5.31101	0.480753	1.82077	5.86526	0.00899056	no
ENSG00000065000	4312	3565	3739	4818	4480	3294	4312	3565	AP3D1	adaptor-related protein complex 3, delta 1 subunit	0.239663	7.53931	0.966372	0.211627	7.53885	0.963501	-0.0280362	7.47184	0.986019	no
ENSG00000065029	639	412	409	353	470	713	1201	1776	ZNF76	zinc finger protein 76	0.638277	4.55241	0.69119	-0.944635	5.70218	0.728882	-1.58291	5.4402	0.0583726	no
ENSG00000065054	390	272	516	615	513	862	720	837	SLC9A3R2	solute carrier family 9, subfamily A (NHE3, cation proton antiporter 3), member 3 regulator 2	-0.0147168	4.24419	1	-1.04766	5.07965	0.706851	-1.03295	4.94927	0.284331	no
ENSG00000065057	70	96	66	104	152	52	88	162	NTHL1	nth endonuclease III-like 1 (E. coli)	-0.210218	1.92956	0.994649	-0.523376	2.18956	0.9467	-0.313158	2.18652	0.886382	no
ENSG00000065060	768	631	1136	550	480	814	796	1240	UHRF1BP1	UHRF1 binding protein 1	-0.202093	5.34592	0.977539	-0.306776	5.44387	0.945415	-0.104683	5.47364	0.938321	no
ENSG00000065135	912	1369	1243	1973	1830	356	996	320	GNAI3	guanine nucleotide binding protein (G protein), alpha inhibiting activity polypeptide 3	-0.51799	5.82019	0.754338	0.710368	4.95955	0.846065	1.22836	5.36588	0.173368	no
ENSG00000065150	5253	5964	7425	10291	11676	9060	3508	6764	IPO5	importin 5	-0.349827	8.22147	0.94566	-0.294809	8.20566	0.958013	0.0550188	8.29614	0.97528	no
ENSG00000065154	1471	1398	1944	1685	2800	970	920	755	OAT	ornithine aminotransferase	-0.1839	6.26926	0.98028	0.73841	5.62953	0.768683	0.92231	5.8478	0.234288	no
ENSG00000065183	750	478	610	614	645	576	924	1468	WDR3	WD repeat domain 3	0.463193	4.88336	0.827675	-0.399508	5.48311	0.926077	-0.862701	5.28717	0.373653	no
ENSG00000065243	692	850	846	1306	1196	822	684	760	PKN2	protein kinase N2	-0.293244	5.25995	0.936124	-0.12632	5.15401	0.982577	0.166925	5.25342	0.890777	no
ENSG00000065268	533	439	424	478	413	232	598	723	WDR18	WD repeat domain 18	0.304695	4.48801	0.938811	0.0421021	4.65175	0.997875	-0.262593	4.54214	0.861141	no
ENSG00000065308	3898	9326	6560	11690	12852	420	1806	472	TRAM2	translocation associated membrane protein 2	-1.02693	8.30722	0.534697	2.11565	6.30883	0.146475	3.14258	7.48032	0.000342704	no
ENSG00000065320	178	6	22	0	10	170	154	258	NTN1	netrin 1	3.65657	1.76266	0.000579302	-0.124096	3.20467	0.989277	-3.78066	2.5739	0.00853534	no
ENSG00000065328	6	24	12	580	274	61	38	4	MCM10	minichromosome maintenance complex component 10	-1.5652	-0.380297	0.740409	-2.49207	0.490067	0.692295	-0.926872	0.516943	0.709395	no
ENSG00000065357	694	586	1120	1034	1152	90	350	144	DGKA	diacylglycerol kinase, alpha 80kDa	-0.297562	5.26716	0.949986	1.83326	3.94838	0.406487	2.13083	4.46519	0.0289499	no
ENSG00000065361	1918	2381	1621	78	93	56	44	123	ERBB3	v-erb-b2 avian erythroblastic leukemia viral oncogene homolog 3	-0.0611145	6.56758	1	4.68712	4.68915	0.000103548	4.74823	5.34592	2.97839e-10	no
ENSG00000065413	166	472	289	72	81	42	81	83	ANKRD44	ankyrin repeat domain 44	-1.1961	3.90047	0.306764	1.27196	2.18956	0.772679	2.46806	3.22999	0.0190785	no
ENSG00000065427	1663	1734	1888	1999	1876	4219	2570	2178	KARS	lysyl-tRNA synthetase	-0.12299	6.40406	0.995161	-0.845827	6.99664	0.772167	-0.722837	6.9188	0.449639	no
ENSG00000065457	328	444	452	512	531	146	262	257	ADAT1	adenosine deaminase, tRNA-specific 1	-0.449656	4.29918	0.874015	0.56504	3.58693	0.914423	1.0147	3.91524	0.367368	no
ENSG00000065485	1152	740	710	708	1240	75	435	482	PDIA5	protein disulfide isomerase family A, member 5	0.667996	5.38347	0.583841	1.8003	4.69117	0.400359	1.13231	4.55752	0.343598	no
ENSG00000065491	472	254	334	220	222	452	540	2119	TBC1D22B	TBC1 domain family, member 22B	0.682739	4.09273	0.665974	-1.13535	5.42987	0.724273	-1.81809	5.15459	0.082732	no
ENSG00000065518	221	184	242	182	175	1552	683	1164	NDUFB4	NADH dehydrogenase (ubiquinone) 1 beta subcomplex, 4, 15kDa	0.0531623	3.38568	1	-2.35737	5.44466	0.177737	-2.41054	5.20279	0.00356334	no
ENSG00000065526	5462	3702	3960	3564	3167	4624	2794	1994	SPEN	spen family transcriptional repressor	0.511694	7.71532	0.825181	0.799866	7.48098	0.78467	0.288172	7.35813	0.814195	no
ENSG00000065534	1890	846	3844	3347	3292	908	946	867	MYLK	myosin light chain kinase	-0.311183	6.71993	0.973129	1.05911	5.79307	0.561855	1.37029	6.15517	0.110383	no
ENSG00000065548	793	760	776	758	804	842	1919	1128	ZC3H15	zinc finger CCCH-type containing 15	0.0462072	5.22395	1	-0.708956	5.81507	0.821933	-0.755163	5.70584	0.417584	no
ENSG00000065559	526	280	271	340	422	820	403	495	MAP2K4	mitogen-activated protein kinase kinase 4	0.932699	4.11556	0.388391	-0.122605	4.75669	0.985654	-1.0553	4.45196	0.327373	no
ENSG00000065600	180	169	173	109	132	112	71	161	TMEM206	transmembrane protein 206	0.0739479	3.07913	1	0.649981	2.67499	0.916201	0.576033	2.74072	0.736941	no
ENSG00000065609	2	0	1	0	0	0	10	26	SNAP91	synaptosomal-associated protein, 91kDa	1.76553	-2.79533	0.827675	-2.51245	-0.856735	0.775671	-4.27798	-1.14764	0.148008	no
ENSG00000065613	1554	1662	1539	1390	1345	2636	2479	2636	SLK	STE20-like kinase	-0.0425328	6.25179	1	-0.733387	6.80473	0.806103	-0.690854	6.718	0.437982	no
ENSG00000065615	113	130	130	112	109	264	215	244	CYB5R4	cytochrome b5 reductase 4	-0.20198	2.60079	0.9914	-1.09186	3.3408	0.805724	-0.889883	3.25342	0.511048	no
ENSG00000065618	2	0	1	10	29	0	674	2	COL17A1	collagen, type XVII, alpha 1	1.76553	-2.79533	0.827675	-6.72925	3.04177	0.272733	-8.49479	2.72194	0.0110327	no
ENSG00000065621	34	20	6	12	16	14	14	128	GSTO2	glutathione S-transferase omega 2	1.37851	0.0791343	0.711538	-0.611146	1.24906	0.950121	-1.98966	0.882737	0.360601	yes
ENSG00000065665	164	216	194	150	168	232	104	178	SEC61A2	Sec61 alpha 2 subunit (S. cerevisiae)	-0.321708	3.21465	0.950062	-0.063063	3.04177	0.99677	0.258645	3.16505	0.885177	no
ENSG00000065675	30	56	2	2	0	3672	962	1532	PRKCQ	protein kinase C, theta	0.0487032	0.589329	1	-6.09236	6.21869	0.00048251	-6.14106	5.90372	4.10437e-06	no
ENSG00000065717	55	66	16	2	21	1191	892	586	TLE2	transducin-like enhancer of split 2	0.422691	1.19461	0.973129	-4.01269	5.03544	0.0231408	-4.43538	4.72875	2.67459e-05	no
ENSG00000065802	3714	3023	3178	2067	2101	688	740	1211	ASB1	ankyrin repeat and SOCS box containing 1	0.260463	7.31101	0.953194	2.07779	6.25474	0.0763732	1.81733	6.40924	0.00830036	no
ENSG00000065809	216	216	176	210	113	206	412	154	FAM107B	family with sequence similarity 107, member B	0.140093	3.29684	0.997629	-0.252473	3.5797	0.968993	-0.392566	3.49499	0.808523	no
ENSG00000065833	788	1507	1410	778	871	1701	627	883	ME1	malic enzyme 1, NADP(+)-dependent, cytosolic	-0.888113	5.89233	0.364736	-0.441732	5.58801	0.916201	0.44638	5.88133	0.675223	yes
ENSG00000065882	1306	1836	1480	1086	824	1934	1160	1099	TBC1D1	TBC1 (tre-2/USP6, BUB2, cdc16) domain family, member 1	-0.34426	6.21091	0.908631	-0.0978564	6.04675	0.986566	0.246403	6.1741	0.823882	no
ENSG00000065883	1120	1124	1168	956	954	929	723	992	CDK13	cyclin-dependent kinase 13	-0.0331047	5.77368	1	0.345695	5.50082	0.929	0.3788	5.56982	0.711632	no
ENSG00000065911	425	2428	2428	2180	1744	2526	1191	1076	MTHFD2	methylenetetrahydrofolate dehydrogenase (NADP+ dependent) 2, methenyltetrahydrofolate cyclohydrolase	-2.51388	6.40297	4.04179e-05	-1.91012	5.97119	0.290862	0.603763	6.53543	0.537991	no
ENSG00000065923	612	363	858	302	372	345	85	345	SLC9A7	solute carrier family 9, subfamily A (NHE7, cation proton antiporter 7), member 7	0.00353963	4.87945	1	1.24389	4.06575	0.681413	1.24035	4.26788	0.288774	no
ENSG00000065970	1218	1000	1030	1136	1056	1586	1122	1752	FOXJ2	forkhead box J2	0.263005	5.70274	0.942569	-0.28754	6.0929	0.945635	-0.550545	5.964	0.552509	no
ENSG00000065978	2520	1388	1997	1160	2722	9623	10858	52636	YBX1	Y box binding protein 1	0.574233	6.56393	0.741006	-3.27368	9.82666	0.325207	-3.84792	9.52117	0.00570052	no
ENSG00000065989	686	576	467	350	330	1761	380	704	PDE4A	phosphodiesterase 4A, cAMP-specific	0.395458	4.79546	0.874015	-0.467113	5.40883	0.920163	-0.862571	5.22629	0.445741	no
ENSG00000066027	145	198	192	190	220	1407	693	782	PPP2R5A	protein phosphatase 2, regulatory subunit B', alpha	-0.427103	3.11422	0.913356	-2.72693	5.18718	0.129474	-2.29983	4.97813	0.00718989	no
ENSG00000066044	1452	2030	1854	3353	2252	1364	1086	1226	ELAVL1	ELAV like RNA binding protein 1	-0.41947	6.4179	0.865872	0.244844	5.94613	0.953144	0.664315	6.18385	0.422277	no
ENSG00000066056	2	0	0	16	31	805	1448	810	TIE1	tyrosine kinase with immunoglobulin-like and EGF-like domains 1	4.08746	-2.96526	0.39291	-8.90848	5.20513	7.08362e-06	-12.9959	4.88321	5.37141e-17	no
ENSG00000066084	1475	1434	1475	1278	1223	462	666	612	DIP2B	DIP2 disco-interacting protein 2 homolog B (Drosophila)	0.0201899	6.13475	1	1.3464	5.27389	0.44277	1.32621	5.48358	0.0703846	no
ENSG00000066117	766	960	884	1326	1160	712	500	717	SMARCD1	SWI/SNF related, matrix associated, actin dependent regulator of chromatin, subfamily d, member 1	-0.267383	5.38789	0.947701	0.252481	5.02005	0.958424	0.519863	5.18309	0.606468	no
ENSG00000066135	957	1270	1566	1357	1479	444	416	552	KDM4A	lysine (K)-specific demethylase 4A	-0.567205	5.92614	0.723117	1.02362	4.83463	0.684367	1.59082	5.35373	0.0262313	no
ENSG00000066136	448	220	360	269	257	770	710	3508	NFYC	nuclear transcription factor Y, gamma	0.627227	4.04876	0.748519	-1.89163	6.03015	0.419482	-2.51886	5.74331	0.0115312	no
ENSG00000066185	2	1	0	1	2	2	19	72	ZMYND12	zinc finger, MYND-type containing 12	1.76553	-2.79533	0.827675	-3.87254	0.306203	0.509555	-5.63807	-0.00178569	0.0283364	no
ENSG00000066248	50	1	2	4	21	3	36	106	NGEF	neuronal guanine nucleotide exchange factor	4.94702	-0.0826168	0.00168182	0.0487855	1.28504	0.999563	-4.89823	0.601555	0.0319386	no
ENSG00000066279	24	98	130	5871	1864	8	16	12	ASPM	asp (abnormal spindle) homolog, microcephaly associated (Drosophila)	-2.24201	2.04597	0.0959473	0.992544	-0.292834	0.896064	3.23456	1.39581	0.023696	no
ENSG00000066294	0	0	0	0	0	12	64	101	CD84	CD84 molecule	0	-3.3803	1	-8.8857	1.15108	0.0822744	-8.8857	0.844669	0.000686092	no
ENSG00000066322	1066	1188	1594	2550	2618	612	452	482	ELOVL1	ELOVL fatty acid elongase 1	-0.383875	5.94688	0.875751	1.04845	4.97505	0.652718	1.43232	5.38059	0.0518351	no
ENSG00000066336	0	0	0	0	0	117	220	242	SPI1	spleen focus forming virus (SFFV) proviral integration oncogene	0	-3.3803	1	-10.5934	2.81692	0.00462897	-10.5934	2.4999	6.2617e-07	no
ENSG00000066379	156	70	84	110	115	139	248	1479	ZNRD1	zinc ribbon domain containing 1	1.01743	2.33852	0.588855	-1.9945	4.60697	0.554102	-3.01193	4.28504	0.0225791	yes
ENSG00000066382	0	0	0	0	0	118	30	214	MPPED2	metallophosphoesterase domain containing 2	0	-3.3803	1	-9.91638	2.15108	0.0249784	-9.91638	1.83693	5.94937e-05	no
ENSG00000066422	424	482	392	580	448	1096	382	644	ZBTB11	zinc finger and BTB domain containing 11	-0.0435564	4.38347	1	-0.738156	4.93825	0.849916	-0.694599	4.8514	0.551262	no
ENSG00000066427	274	346	240	272	249	182	250	104	ATXN3	ataxin 3	-0.0966821	3.79296	1	0.616554	3.29566	0.910814	0.713237	3.44243	0.606191	no
ENSG00000066455	718	946	1002	708	960	728	822	638	GOLGA5	golgin A5	-0.439872	5.41844	0.845002	-0.0225906	5.12849	0.999602	0.417281	5.31528	0.684499	no
ENSG00000066468	43	4	26	113	146	2	54	90	FGFR2	fibroblast growth factor receptor 2	1.51159	0.338521	0.665417	-0.17811	1.24175	0.989742	-1.6897	0.836933	0.487838	no
ENSG00000066557	155	214	258	334	242	184	153	200	LRRC40	leucine rich repeat containing 40	-0.60612	3.3408	0.806996	-0.207535	3.07091	0.977561	0.398584	3.29071	0.796708	no
ENSG00000066583	111	108	62	124	74	156	245	795	ISOC1	isochorismatase domain containing 1	0.384529	2.19965	0.955675	-1.84345	3.98055	0.575136	-2.22798	3.72404	0.0768974	no
ENSG00000066629	804	914	920	736	723	321	292	300	EML1	echinoderm microtubule associated protein like 1	-0.189699	5.40325	0.973993	1.40117	4.37208	0.531855	1.59087	4.72666	0.0551131	no
ENSG00000066651	98	128	98	92	74	68	156	132	TRMT11	tRNA methyltransferase 11 homolog (S. cerevisiae)	-0.205225	2.40106	0.991809	-0.275741	2.47145	0.971509	-0.0705158	2.50723	0.976653	no
ENSG00000066654	482	535	508	663	538	760	402	356	THUMPD1	THUMP domain containing 1	-0.113606	4.615	1	-0.0700865	4.59125	0.993403	0.0435193	4.62589	0.980095	no
ENSG00000066697	413	306	453	586	706	278	339	190	MSANTD3	Myb/SANT-like DNA-binding domain containing 3	0.122003	4.23686	1	0.618302	3.8818	0.893445	0.496299	3.91983	0.720558	no
ENSG00000066735	1	10	12	0	0	93	428	42	KIF26A	kinesin family member 26A	-3.30581	-1.10728	0.334973	-7.38306	2.77957	0.0419701	-4.07726	2.51452	0.0138822	no
ENSG00000066739	2220	1393	1308	1160	1235	1272	1162	1298	ATG2B	autophagy related 2B	0.717014	6.30123	0.528938	0.835509	6.1608	0.704636	0.118496	5.95129	0.919724	no
ENSG00000066777	1393	1738	1604	1419	1297	1342	1116	510	ARFGEF1	ADP-ribosylation factor guanine nucleotide-exchange factor 1 (brefeldin A-inhibited)	-0.262495	6.24572	0.94988	0.493614	5.71279	0.891291	0.756109	5.92348	0.400318	no
ENSG00000066827	389	289	258	178	174	348	251	1026	ZFAT	zinc finger and AT hook domain containing	0.508034	3.91432	0.821175	-0.477505	4.60127	0.928122	-0.985538	4.38921	0.434253	no
ENSG00000066855	321	374	298	392	316	566	458	376	MTFR1	mitochondrial fission regulator 1	-0.0658629	3.99908	1	-0.539644	4.37542	0.913624	-0.473781	4.32153	0.717335	no
ENSG00000066923	2	6	1	12	12	0	36	44	STAG3	stromal antigen 3	-0.770518	-2.05837	0.966372	-3.65625	0.111556	0.591527	-2.88573	-0.102313	0.274833	no
ENSG00000066926	505	366	616	504	530	380	350	874	FECH	ferrochelatase	0.0405502	4.57874	1	-0.0823365	4.66751	0.991742	-0.122887	4.63985	0.939323	no
ENSG00000066933	1444	1448	1270	1850	1794	1396	1010	1214	MYO9A	myosin IXA	0.0875175	6.05988	1	0.259019	5.92804	0.950121	0.171502	5.92986	0.88093	no
ENSG00000067048	2	1	2	2	0	2	10	2	DDX3Y	DEAD (Asp-Glu-Ala-Asp) box helicase 3, Y-linked	0.387023	-2.50583	0.99842	-1.17306	-1.79533	0.916201	-1.56009	-1.94734	0.579258	no
ENSG00000067057	1908	666	1360	3602	2635	764	1269	4769	PFKP	phosphofructokinase, platelet	0.913343	5.97872	0.426566	-0.24892	6.70948	0.963341	-1.16226	6.40728	0.310819	no
ENSG00000067064	364	3070	2164	752	750	3087	540	598	IDI1	isopentenyl-diphosphate delta isomerase 1	-2.84548	6.48698	9.7773e-06	-1.95161	5.78618	0.424459	0.893866	6.50677	0.443399	no
ENSG00000067066	984	648	861	759	962	544	1278	641	SP100	SP100 nuclear antigen	0.383082	5.32188	0.877947	0.26124	5.37417	0.955688	-0.121842	5.25705	0.931309	no
ENSG00000067082	1263	2092	1843	4454	3060	3155	13230	3024	KLF6	Kruppel-like factor 6	-0.639458	6.38015	0.65515	-2.35672	7.95565	0.337444	-1.71726	7.80916	0.118265	no
ENSG00000067113	392	562	524	148	275	902	668	1352	PPAP2A	phosphatidic acid phosphatase type 2A	-0.469971	4.57002	0.85733	-1.31279	5.31754	0.577324	-0.842823	5.27004	0.369094	no
ENSG00000067141	2462	1950	1548	1156	1894	2004	364	2611	NEO1	neogenin 1	0.493271	6.57729	0.799281	0.568902	6.48253	0.890342	0.0756312	6.34881	0.964703	no
ENSG00000067167	2300	6138	4294	5174	5005	1134	2228	1000	TRAM1	translocation associated membrane protein 1	-1.18127	7.67159	0.286945	0.661561	6.32317	0.818784	1.84283	7.15147	0.0166745	no
ENSG00000067177	350	158	118	46	54	5970	6470	2109	PHKA1	phosphorylase kinase, alpha 1 (muscle)	1.3419	3.33852	0.153516	-3.79198	7.48341	0.0362323	-5.13388	7.15449	2.92308e-08	no
ENSG00000067182	2008	2202	2042	2550	2746	2815	1657	1833	TNFRSF1A	tumor necrosis factor receptor superfamily, member 1A	-0.0796606	6.64623	1	-0.0657706	6.64224	0.991771	0.01389	6.66396	0.993533	no
ENSG00000067191	2088	2094	1237	238	262	3147	3596	3926	CACNB1	calcium channel, voltage-dependent, beta 1 subunit	0.326144	6.44015	0.933199	-0.768233	7.25961	0.805724	-1.09438	7.07194	0.202228	yes
ENSG00000067208	753	1278	1282	842	938	377	147	118	EVI5	ecotropic viral integration site 5	-0.765323	5.73127	0.505591	1.81444	4.074	0.397901	2.57976	4.94703	0.00193331	no
ENSG00000067221	410	242	424	204	256	151	440	370	STOML1	stomatin (EPB72)-like 1	0.3	4.11422	0.950447	0.355927	4.04911	0.950327	0.0559268	3.97461	0.977373	no
ENSG00000067225	52682	14418	23134	45257	63894	4656	9326	34148	PKM	pyruvate kinase, muscle	1.48841	10.4962	0.432311	1.71533	10.2411	0.625708	0.226914	9.68465	0.915538	no
ENSG00000067248	1190	824	1038	623	718	1240	1366	1030	DHX29	DEAH (Asp-Glu-Ala-His) box polypeptide 29	0.354066	5.61311	0.88254	-0.0264254	5.8587	0.998825	-0.380492	5.72509	0.712249	no
ENSG00000067334	858	666	720	740	752	1786	4632	1752	DNTTIP2	deoxynucleotidyltransferase, terminal, interacting protein 2	0.308072	5.17045	0.92189	-1.66618	6.76117	0.4263	-1.97425	6.52147	0.0181028	no
ENSG00000067365	498	558	478	412	408	1031	551	1071	METTL22	methyltransferase like 22	-0.0567924	4.62345	1	-0.828286	5.24495	0.798644	-0.771494	5.15069	0.437529	no
ENSG00000067369	3408	2529	3076	2168	2366	374	789	536	TP53BP1	tumor protein p53 binding protein 1	0.2822	7.17349	0.947237	2.58894	5.94022	0.0173272	2.30674	6.13422	0.000517432	yes
ENSG00000067445	1408	1136	1200	912	870	30	206	76	TRO	trophinin	0.269581	5.90742	0.938399	3.75739	4.37459	0.0133232	3.48781	4.6739	0.000296929	no
ENSG00000067533	284	412	329	398	322	861	504	661	RRP15	ribosomal RNA processing 15 homolog (S. cerevisiae)	-0.383434	4.04457	0.909228	-1.24934	4.79837	0.655923	-0.865907	4.73709	0.411469	no
ENSG00000067560	5970	8104	8380	10552	9634	5664	7716	9634	RHOA	ras homolog family member A	-0.465255	8.48981	0.90362	-0.36174	8.44307	0.946778	0.103515	8.56763	0.949445	no
ENSG00000067596	1540	1232	1198	1640	1306	978	1006	962	DHX8	DEAH (Asp-Glu-Ala-His) box polypeptide 8	0.341943	5.99184	0.89423	0.649069	5.75349	0.812775	0.307126	5.69277	0.765472	no
ENSG00000067601	6	15	18	4	20	6	46	44	PMS2P4	postmeiotic segregation increased 2 pseudogene 4	-1.44057	-0.473407	0.760613	-2.39091	0.401062	0.697844	-0.950342	0.416716	0.690843	no
ENSG00000067606	38	18	36	30	66	3	26	54	PRKCZ	protein kinase C, zeta	0.491114	0.64945	0.957067	0.456085	0.63093	0.962131	-0.0350292	0.497447	0.993151	no
ENSG00000067646	0	0	1	4	0	0	0	0	ZFY	zinc finger protein, Y-linked	-2.32193	-3.1579	0.874015	0	-3.3803	1	2.32193	-3.24279	0.452295	no
ENSG00000067704	1848	1426	1536	1364	1818	1538	1410	1874	IARS2	isoleucyl-tRNA synthetase 2, mitochondrial	0.319369	6.26836	0.917405	0.201281	6.3249	0.961925	-0.118088	6.22592	0.921031	no
ENSG00000067715	42	68	158	81	56	14	13	18	SYT1	synaptotagmin I	-1.42517	2.13277	0.494354	1.47774	0.189558	0.787918	2.90291	1.4322	0.0456096	no
ENSG00000067798	1734	5174	4113	1191	1532	38	70	28	NAV3	neuron navigator 3	-1.42104	7.46349	0.107533	5.25352	4.49468	1.46825e-05	6.67456	6.50128	4.46311e-19	no
ENSG00000067829	714	583	752	729	879	1044	661	1904	IDH3G	isocitrate dehydrogenase 3 (NAD+) gamma	0.0971386	5.03966	1	-0.752538	5.70019	0.816464	-0.849677	5.57215	0.380128	no
ENSG00000067836	208	319	324	234	260	386	141	262	ROGDI	rogdi homolog (Drosophila)	-0.627929	3.77789	0.75195	-0.338298	3.59268	0.958424	0.289631	3.79163	0.855809	no
ENSG00000067840	52	44	54	59	58	40	81	111	PDZD4	PDZ domain containing 4	0.0855181	1.32014	1	-0.571445	1.80953	0.943572	-0.656963	1.70717	0.754834	no
ENSG00000067900	1416	2040	1788	1786	1581	856	1092	596	ROCK1	Rho-associated, coiled-coil containing protein kinase 1	-0.434736	6.39284	0.855088	0.7396	5.5739	0.779314	1.17434	5.93757	0.113137	no
ENSG00000067955	548	904	611	1188	890	1748	932	621	CBFB	core-binding factor, beta subunit	-0.466979	5.04946	0.849295	-1.00553	5.53297	0.717619	-0.538549	5.53439	0.623357	no
ENSG00000067992	81	18	16	38	40	26	71	88	PDK3	pyruvate dehydrogenase kinase, isozyme 3	2.24404	0.953603	0.102129	0.392734	1.71773	0.961925	-1.85131	1.13698	0.31207	no
ENSG00000068001	546	400	648	928	942	1349	1554	655	HYAL2	hyaluronoglucosaminidase 2	0.0593203	4.6786	1	-1.11895	5.62533	0.64483	-1.17827	5.4702	0.18617	no
ENSG00000068024	1194	1138	1482	788	540	2994	938	1824	HDAC4	histone deacetylase 4	-0.133751	5.9341	0.991809	-0.684244	6.38416	0.84372	-0.550494	6.33154	0.607851	no
ENSG00000068028	515	565	416	694	688	305	1559	416	RASSF1	Ras association (RalGDS/AF-6) domain family member 1	0.0703018	4.58741	1	-0.561314	5.07246	0.911819	-0.631616	4.97329	0.642334	no
ENSG00000068078	2	0	5	83	29	2	8	54	FGFR3	fibroblast growth factor receptor 3	-0.304855	-2.26482	1	-3.336	-0.170844	0.612109	-3.03115	-0.398445	0.255941	no
ENSG00000068079	142	144	188	72	168	72	282	248	IFI35	interferon-induced protein 35	-0.225109	2.94163	0.984124	-0.498539	3.17429	0.940905	-0.27343	3.18042	0.885639	no
ENSG00000068097	470	233	316	294	389	129	170	718	HEATR6	HEAT repeat containing 6	0.775581	4.03615	0.570285	0.471227	4.16563	0.932244	-0.304354	3.91983	0.868442	no
ENSG00000068120	1110	814	1002	1104	1031	854	750	858	COASY	CoA synthase	0.289759	5.55241	0.933301	0.435634	5.42545	0.908147	0.145875	5.36386	0.90588	no
ENSG00000068137	376	360	253	274	261	694	503	792	PLEKHH3	pleckstrin homology domain containing, family H (with MyTH4 domain) member 3	0.294737	3.99329	0.94992	-0.818069	4.8322	0.818203	-1.11281	4.64871	0.27398	no
ENSG00000068305	3434	1851	2090	894	1144	3352	2168	2176	MEF2A	myocyte enhancer factor 2A	0.801289	6.88434	0.474226	0.420726	7.06291	0.913362	-0.380563	6.80545	0.726126	yes
ENSG00000068308	1214	1107	1044	1059	1230	977	1281	1202	OTUD5	OTU deubiquitinase 5	0.174742	5.7537	0.977084	0.0739511	5.81261	0.990302	-0.100791	5.75439	0.935444	no
ENSG00000068323	1670	1403	1439	1864	1954	1777	1882	1581	TFE3	transcription factor binding to IGHM enhancer 3	0.232923	6.17621	0.956618	-0.0647515	6.37584	0.991724	-0.297674	6.28006	0.774071	no
ENSG00000068354	526	292	380	336	360	523	513	824	TBC1D25	TBC1 domain family, member 25	0.646408	4.26836	0.706249	-0.237153	4.84491	0.962808	-0.883561	4.60952	0.414299	no
ENSG00000068366	2972	2398	2529	3245	2541	1693	4654	2936	ACSL4	acyl-CoA synthetase long-chain family member 4	0.270712	6.98329	0.948891	-0.0581921	7.20173	0.993876	-0.328904	7.09341	0.785979	no
ENSG00000068383	433	810	553	882	674	2486	486	822	INPP5A	inositol polyphosphate-5-phosphatase, 40kDa	-0.654195	4.85012	0.69119	-1.54604	5.66785	0.536732	-0.89185	5.63289	0.429529	no
ENSG00000068394	476	244	414	320	302	508	448	907	GPKOW	G patch domain and KOW motifs	0.532705	4.18956	0.828026	-0.383543	4.8163	0.938783	-0.916248	4.60327	0.413392	no
ENSG00000068400	750	376	516	536	610	390	1205	508	GRIPAP1	GRIP1 associated protein 1	0.749683	4.72124	0.548894	0.0974593	5.10201	0.989277	-0.652224	4.85092	0.597501	no
ENSG00000068438	954	990	1112	1369	1040	482	640	631	FTSJ1	FtsJ RNA methyltransferase homolog 1 (E. coli)	-0.139684	5.615	0.988601	0.707078	5.02644	0.822	0.846762	5.21403	0.328207	no
ENSG00000068489	14	44	59	1028	570	10	44	12	PRR11	proline rich 11	-1.86982	0.977255	0.377874	-0.647427	0.0791343	0.94814	1.22239	0.78159	0.535141	no
ENSG00000068615	1169	1774	1278	65	35	578	144	123	REEP1	receptor accessory protein 1	-0.384444	6.08016	0.880549	2.05273	4.60127	0.28655	2.43717	5.22962	0.00621223	no
ENSG00000068650	1116	1064	1038	1010	612	816	1326	240	ATP11A	ATPase, class VI, type 11A	0.0865644	5.68938	1	0.491061	5.39531	0.912248	0.404496	5.43156	0.757946	no
ENSG00000068654	3042	3178	2850	2850	2724	1228	1679	2040	POLR1A	polymerase (RNA) I polypeptide A, 194kDa	0.0133402	7.18258	1	0.883379	6.58495	0.695342	0.870038	6.72102	0.29259	no
ENSG00000068697	2305	5342	4216	3174	5170	1824	1710	3272	LAPTM4A	lysosomal protein transmembrane 4 alpha	-1.0519	7.56965	0.35635	0.0229208	6.77436	0.999499	1.07482	7.29689	0.210918	no
ENSG00000068724	679	757	492	692	704	276	588	654	TTC7A	tetratricopeptide repeat domain 7A	0.120687	4.95211	0.997629	0.424183	4.72627	0.926907	0.303497	4.73709	0.823971	no
ENSG00000068745	858	750	863	875	1061	412	570	1032	IP6K2	inositol hexakisphosphate kinase 2	0.0892897	5.30912	1	0.35389	5.11156	0.938582	0.2646	5.12631	0.834646	no
ENSG00000068784	152	147	159	196	200	74	130	322	SRBD1	S1 RNA binding domain 1	-0.00945258	2.89272	1	-0.205871	3.04177	0.98053	-0.196419	3.01545	0.924255	no
ENSG00000068793	2868	2891	3353	3968	3574	880	1621	1435	-	-	-0.12242	7.18924	0.997629	1.1282	6.35357	0.535816	1.25062	6.61264	0.0990093	no
ENSG00000068796	604	818	610	664	498	128	146	134	KIF2A	kinesin heavy chain member 2A	-0.24133	5.02768	0.958951	2.14992	3.61406	0.258831	2.39124	4.14796	0.00569415	no
ENSG00000068831	2	14	5	0	0	173	268	171	RASGRP2	RAS guanyl releasing protein 2 (calcium and DAG-regulated)	-2.17932	-1.21037	0.642487	-6.58585	2.90047	0.0245919	-4.40652	2.62196	0.00189328	no
ENSG00000068878	3853	2530	2996	3438	3010	8596	10868	3305	PSME4	proteasome (prosome, macropain) activator subunit 4	0.479728	7.23088	0.830949	-0.978031	8.32047	0.801305	-1.45776	8.08654	0.163779	yes
ENSG00000068885	192	316	140	163	183	39	32	26	IFT80	intraflagellar transport 80 homolog (Chlamydomonas)	-0.247779	3.38789	0.981492	2.56538	1.83402	0.342021	2.81316	2.43477	0.0231823	no
ENSG00000068903	3348	2946	2760	714	796	5242	1468	4349	SIRT2	sirtuin 2	0.23081	7.18004	0.966372	-0.138882	7.43499	0.982427	-0.369692	7.3318	0.773927	no
ENSG00000068912	768	936	1170	920	1472	718	656	486	ERLEC1	endoplasmic reticulum lectin 1	-0.455264	5.52659	0.831134	0.308782	4.98384	0.947606	0.764046	5.25488	0.389112	no
ENSG00000068971	600	441	488	505	540	588	871	583	PPP2R5B	protein phosphatase 2, regulatory subunit B', beta	0.369196	4.61876	0.905904	-0.18195	4.99148	0.971313	-0.551147	4.83936	0.62976	no
ENSG00000068976	364	336	148	52	72	97812	1838	52560	PYGM	phosphorylase, glycogen, muscle	0.588682	3.77283	0.834275	-7.12245	10.8389	0.0978616	-7.71114	10.5182	0.00026387	no
ENSG00000069011	29	62	78	126	120	963	886	544	PITX1	paired-like homeodomain 1	-1.26767	1.48595	0.613069	-4.77568	4.86644	0.00902648	-3.50801	4.61009	0.000155727	no
ENSG00000069020	1278	510	846	368	419	898	1966	728	MAST4	microtubule associated serine/threonine kinase family member 4	0.914406	5.40106	0.377241	0.0940535	5.87178	0.988265	-0.820352	5.57332	0.412929	no
ENSG00000069122	0	3	6	0	0	2582	2412	642	GPR116	G protein-coupled receptor 116	-5.20945	-2.05837	0.30319	-13.8756	6.0822	1.04325e-07	-8.66614	5.76309	1.62809e-14	no
ENSG00000069188	353	1584	1230	14	12	14	39	28	SDK2	sidekick cell adhesion molecule 2	-1.9945	5.66637	0.00177082	3.70248	2.40761	0.0632268	5.69698	4.8021	1.37681e-11	no
ENSG00000069248	776	660	604	782	774	744	622	1066	NUP133	nucleoporin 133kDa	0.296079	5.03333	0.933301	-0.0630422	5.27075	0.99318	-0.359121	5.15342	0.756969	no
ENSG00000069275	5392	6764	5866	12378	8368	3382	3678	4070	NUCKS1	nuclear casein kinase and cyclin-dependent kinase substrate 1	-0.227957	8.17269	0.978639	0.539386	7.6325	0.882793	0.767343	7.83463	0.434464	no
ENSG00000069329	1388	1592	1592	1804	2090	1148	2194	1798	VPS35	vacuolar protein sorting 35 homolog (S. cerevisiae)	-0.197816	6.19524	0.973129	-0.303774	6.29389	0.942901	-0.105958	6.32257	0.933873	no
ENSG00000069345	1580	1218	1228	1140	1237	1982	2366	2010	DNAJA2	DnaJ (Hsp40) homolog, subfamily A, member 2	0.369467	6.01202	0.874015	-0.423657	6.57572	0.91302	-0.793124	6.40336	0.346393	no
ENSG00000069399	1056	384	372	508	560	728	935	238	BCL3	B-cell CLL/lymphoma 3	1.48185	4.86288	0.0176507	0.7367	5.15352	0.830387	-0.745145	4.67878	0.550818	no
ENSG00000069424	168	136	152	136	172	214	237	412	KCNAB2	potassium voltage-gated channel, shaker-related subfamily, beta member 2	0.222214	2.88649	0.984124	-0.775491	3.64068	0.876499	-0.997704	3.47893	0.442215	no
ENSG00000069431	162	332	69	234	180	5005	2522	2228	ABCC9	ATP-binding cassette, sub-family C (CFTR/MRP), member 9	-0.307395	3.18703	0.981705	-4.32606	6.89655	0.00661248	-4.01866	6.60924	3.37964e-05	no
ENSG00000069493	46	42	44	42	38	14	22	4	CLEC2D	C-type lectin domain family 2, member D	0.0970245	1.14326	1	1.77705	0.174292	0.721235	1.68002	0.385237	0.36536	no
ENSG00000069509	72	54	90	94	108	67	116	64	FUNDC1	FUN14 domain containing 1	0	1.82916	1	-0.193166	1.97285	0.984695	-0.193166	1.94523	0.93541	no
ENSG00000069535	4	1	0	0	0	788	2226	4589	MAOB	monoamine oxidase B	2.72247	-2.50583	0.521973	-9.26307	6.51433	1.00087e-05	-11.9855	6.19221	3.7039e-17	no
ENSG00000069667	900	835	228	353	230	8368	1265	1322	RORA	RAR-related orphan receptor A	0.759716	4.97799	0.751388	-2.02041	7.15388	0.449538	-2.78012	6.85188	0.0178462	no
ENSG00000069696	8	18	22	10	8	2	44	4	DRD4	dopamine receptor D4	-1.30855	-0.210372	0.789307	-1.04731	-0.335903	0.920059	0.261243	-0.0583692	0.93541	no
ENSG00000069702	390	571	273	615	1068	2176	3678	2116	TGFBR3	transforming growth factor, beta receptor III	-0.113734	4.31086	1	-2.76768	6.65037	0.0776995	-2.65394	6.40499	0.000734247	no
ENSG00000069712	59	54	71	34	48	62	36	110	KIAA1107	KIAA1107	-0.0829704	1.6046	1	-0.23238	1.72299	0.982102	-0.149409	1.71984	0.953332	no
ENSG00000069812	58	3	30	0	0	0	23	0	HES2	hes family bHLH transcription factor 2	1.8058	0.634653	0.528938	2.89915	0.0954361	0.576827	1.09335	-0.657831	0.754303	no
ENSG00000069849	1678	1334	1512	1284	1423	621	1068	450	ATP1B3	ATPase, Na+/K+ transporting, beta 3 polypeptide	0.237788	6.18004	0.956114	1.23462	5.52095	0.509555	0.996835	5.58404	0.235804	no
ENSG00000069869	1004	1458	1091	1674	1223	13220	688	1191	NEDD4	neural precursor cell expressed, developmentally down-regulated 4, E3 ubiquitin protein ligase	-0.344134	5.832	0.906679	-2.32552	7.59546	0.489379	-1.98138	7.40581	0.167591	no
ENSG00000069943	51	38	75	102	93	6	38	16	PIGB	phosphatidylinositol glycan anchor biosynthesis, class B	-0.14741	1.44413	1	1.34504	0.51452	0.825968	1.49245	0.813474	0.431902	no
ENSG00000069956	900	1160	892	1185	916	1110	700	317	MAPK6	mitogen-activated protein kinase 6	-0.189009	5.56515	0.973993	0.344085	5.18718	0.942782	0.533095	5.33016	0.635239	no
ENSG00000069966	324	235	339	296	297	114	184	196	GNB5	guanine nucleotide binding protein (G protein), beta 5	0.174871	3.85492	0.987792	0.975907	3.3097	0.806738	0.801036	3.37192	0.543813	no
ENSG00000069974	314	232	160	280	252	154	191	54	RAB27A	RAB27A, member RAS oncogene family	0.679565	3.51047	0.733158	1.23856	3.11356	0.74005	0.558992	2.94343	0.746047	no
ENSG00000069998	752	616	369	532	580	770	718	988	CECR5	cat eye syndrome chromosome region, candidate 5	0.610483	4.8021	0.730914	-0.134223	5.2797	0.980621	-0.744706	5.05891	0.454959	no
ENSG00000070010	758	719	614	635	594	1633	2050	1370	UFD1L	ubiquitin fusion degradation 1 like (yeast)	0.18556	5.06885	0.975221	-1.15178	6.12626	0.593996	-1.33734	5.94073	0.0768057	no
ENSG00000070018	1830	1930	1674	1542	1609	780	332	346	LRP6	low density lipoprotein receptor-related protein 6	0.0222431	6.44413	1	1.91254	5.3062	0.186364	1.8903	5.60611	0.0105338	no
ENSG00000070031	44	34	118	0	2	0	0	0	SCT	secretin	-0.786774	1.69295	0.874015	8.46352	-0.679858	0.00877533	9.2503	0.637625	1.99632e-05	no
ENSG00000070047	1369	1226	912	1191	876	873	1986	1191	PHRF1	PHD and ring finger domains 1	0.356824	5.81323	0.89017	0.0201612	6.02564	0.999602	-0.336662	5.89536	0.763353	no
ENSG00000070061	1031	785	814	922	816	388	510	672	IKBKAP	inhibitor of kappa light polypeptide gene enhancer in B-cells, kinase complex-associated protein	0.366824	5.39887	0.879813	0.978073	4.96898	0.70025	0.611249	4.93213	0.560355	no
ENSG00000070081	780	785	1018	1112	1294	358	336	136	NUCB2	nucleobindin 2	-0.208822	5.37292	0.971123	1.4949	4.2797	0.512135	1.70373	4.66574	0.0605648	no
ENSG00000070087	2273	2132	2891	3630	4316	2568	3794	3434	PFN2	profilin 2	-0.143944	6.86882	0.991809	-0.522608	7.17968	0.888972	-0.378664	7.15391	0.73519	no
ENSG00000070159	72	15	22	70	38	3018	2964	1054	PTPN3	protein tyrosine phosphatase, non-receptor type 3	1.95326	0.88023	0.222094	-5.02323	6.41655	0.00216529	-6.97649	6.08792	1.44084e-13	no
ENSG00000070182	1126	1946	685	26	8	19633	29246	25499	SPTB	spectrin, beta, erythrocytic	-0.224381	5.91241	0.98257	-4.46048	9.82412	0.0949994	-4.2361	9.5307	0.000677458	no
ENSG00000070190	0	0	1	0	0	8	23	20	DAPP1	dual adaptor of phosphotyrosine and 3-phosphoinositides	-2.32193	-3.1579	0.874015	-7.09803	-0.497654	0.212466	-4.7761	-0.748029	0.0388039	no
ENSG00000070193	82	0	0	0	0	12	26	22	FGF10	fibroblast growth factor 10	9.35975	0.494172	1.26603e-07	2.02883	0.848521	0.603032	-7.33092	-0.572942	0.00520066	no
ENSG00000070214	2822	4216	954	1380	1512	417	906	646	SLC44A1	solute carrier family 44 (choline transporter), member 1	0.126548	7.00016	1	2.10401	5.84822	0.0809825	1.97746	6.1013	0.0172762	no
ENSG00000070269	170	210	214	278	340	93	110	126	TMEM260	transmembrane protein 260	-0.318319	3.26356	0.950062	0.631827	2.60554	0.916572	0.950146	2.87331	0.503097	no
ENSG00000070366	2209	1549	1932	1696	1722	842	1244	1298	SMG6	SMG6 nonsense mediated mRNA decay factor	0.34387	6.51047	0.906913	0.969548	6.07117	0.624918	0.625678	6.04492	0.471471	no
ENSG00000070367	831	1252	1278	1568	1165	1018	1292	800	EXOC5	exocyst complex component 5	-0.606143	5.75199	0.676513	-0.318989	5.56697	0.939908	0.287154	5.76181	0.787244	no
ENSG00000070371	864	1468	1352	841	623	5058	5122	6560	CLTCL1	clathrin, heavy chain-like 1	-0.706511	5.88415	0.552051	-2.69099	7.72397	0.130739	-1.98447	7.55413	0.0150678	yes
ENSG00000070404	860	1616	1760	759	448	178	881	326	FSTL3	follistatin-like 3 (secreted glycoprotein)	-0.972803	6.08527	0.286945	0.897304	4.75733	0.801305	1.87011	5.51785	0.0308482	no
ENSG00000070413	2169	1880	2116	1552	1758	782	1114	1748	DGCR2	DiGeorge syndrome critical region gene 2	0.118466	6.62603	0.997629	0.836404	6.12675	0.727139	0.717938	6.19902	0.414169	no
ENSG00000070423	398	478	436	516	426	1002	1142	572	RNF126	ring finger protein 126	-0.199367	4.39887	0.980285	-1.18543	5.22796	0.645516	-0.98606	5.1275	0.292851	no
ENSG00000070444	939	788	794	846	759	524	848	333	MNT	MAX network transcriptional repressor	0.247412	5.33795	0.950447	0.724263	4.99257	0.82799	0.476851	4.98471	0.682651	no
ENSG00000070476	838	941	760	616	538	1394	818	1200	ZXDC	ZXD family zinc finger C	-0.0213578	5.34819	1	-0.440576	5.67566	0.910957	-0.419219	5.62055	0.688928	no
ENSG00000070495	1678	1076	734	835	690	3796	1901	1100	JMJD6	jumonji domain containing 6	0.890661	5.8054	0.350104	-0.433165	6.67006	0.920059	-1.32383	6.37074	0.144335	no
ENSG00000070501	154	100	97	92	68	303	318	358	POLB	polymerase (DNA directed), beta	0.644076	2.51452	0.837188	-1.0828	3.77579	0.78435	-1.72687	3.50966	0.123675	no
ENSG00000070526	0	0	0	0	0	42	32	44	ST6GALNAC1	ST6 (alpha-N-acetyl-neuraminyl-2,3-beta-galactosyl-1,3)-N-acetylgalactosaminide alpha-2,6-sialyltransferase 1	0	-3.3803	1	-8.30226	0.596983	0.0965474	-8.30226	0.297775	0.000847565	no
ENSG00000070540	1794	2006	1297	866	1214	1416	4294	1196	WIPI1	WD repeat domain, phosphoinositide interacting 1	0.119394	6.35187	0.998178	-0.359686	6.70783	0.940112	-0.47908	6.61674	0.699383	no
ENSG00000070601	254	180	309	158	170	14	38	144	FRMPD1	FERM and PDZ domain containing 1	0.0549665	3.58356	1	1.95689	2.45891	0.564729	1.90192	2.73864	0.200873	no
ENSG00000070610	761	746	540	712	774	1655	1508	1875	GBA2	glucosidase, beta (bile acid) 2	0.243034	5.03826	0.957067	-1.14179	6.12328	0.592867	-1.38482	5.92668	0.063804	no
ENSG00000070614	7941	10294	13930	12384	10294	1079	1880	908	NDST1	N-deacetylase/N-sulfotransferase (heparan glucosaminyl) 1	-0.609037	9.00821	0.869864	2.62295	7.14816	0.0237392	3.23199	8.07611	6.49016e-05	no
ENSG00000070669	232	1360	2140	1081	1168	66	328	160	ASNS	asparagine synthetase (glutamine-hydrolyzing)	-2.91448	5.90279	5.07296e-06	0.329002	3.2527	0.960911	3.24349	5.28646	8.88985e-05	no
ENSG00000070718	363	328	467	304	426	160	247	283	AP3M2	adaptor-related protein complex 3, mu 2 subunit	-0.130942	4.21962	0.998178	0.658049	3.67091	0.88763	0.788991	3.8437	0.520363	no
ENSG00000070731	34	26	12	2	10	716	72	206	ST6GALNAC2	ST6 (alpha-N-acetyl-neuraminyl-2,3-beta-galactosyl-1,3)-N-acetylgalactosaminide alpha-2,6-sialyltransferase 2	0.835369	0.320142	0.880453	-3.27993	3.63651	0.284083	-4.1153	3.32291	0.00451768	no
ENSG00000070756	3508	5964	5548	6880	6668	2140	8096	6386	PABPC1	poly(A) binding protein, cytoplasmic 1	-0.714398	7.90991	0.702055	-0.659392	7.91734	0.882016	0.0550058	8.07831	0.976062	no
ENSG00000070759	62	20	20	34	28	127	120	613	TESK2	testis-specific kinase 2	1.62619	0.789628	0.40254	-2.20676	3.48079	0.522498	-3.83294	3.1275	0.00622488	no
ENSG00000070761	396	308	594	433	389	112	155	380	C16orf80	chromosome 16 open reading frame 80	-0.187571	4.38347	0.987792	0.876317	3.65725	0.835738	1.06389	3.90418	0.390747	no
ENSG00000070770	1496	1410	1609	1496	1492	1198	1240	3110	CSNK2A2	casein kinase 2, alpha prime polypeptide	-0.0129595	6.17717	1	-0.305872	6.40352	0.947994	-0.292913	6.36403	0.808523	no
ENSG00000070778	1997	2866	2260	1114	1184	542	546	709	PTPN21	protein tyrosine phosphatase, non-receptor type 21	-0.359979	6.83422	0.907308	1.737	5.51225	0.193551	2.09697	6.05704	0.00105342	yes
ENSG00000070785	390	256	372	356	504	694	1015	946	EIF2B3	eukaryotic translation initiation factor 2B, subunit 3 gamma, 58kDa	0.312598	4.03474	0.942725	-1.18194	5.19571	0.636616	-1.49454	4.98296	0.0856515	no
ENSG00000070808	126	144	93	164	79	1188	516	1580	CAMK2A	calcium/calmodulin-dependent protein kinase II alpha	0.0884462	2.56222	1	-3.11773	5.35864	0.0767898	-3.20618	5.08364	0.00037635	no
ENSG00000070814	1034	730	785	1298	1142	1205	1563	1498	TCOF1	Treacher Collins-Franceschetti syndrome 1	0.448855	5.35385	0.823337	-0.459638	5.99366	0.901157	-0.908492	5.79737	0.262089	no
ENSG00000070831	1388	1145	1178	1274	1407	1031	1520	1538	CDC42	cell division cycle 42	0.256993	5.89466	0.944794	0.0262196	6.04098	0.998839	-0.230773	5.94658	0.834133	no
ENSG00000070882	1156	848	1056	698	690	412	98	154	OSBPL3	oxysterol binding protein-like 3	0.280074	5.61688	0.93519	2.38419	4.45575	0.158222	2.10412	4.62981	0.0269611	no
ENSG00000070915	6	0	2	0	0	0	54	0	SLC12A3	solute carrier family 12 (sodium/chloride transporter), member 3	2.44478	-2.1579	0.53479	-1.5652	-0.292834	0.903154	-4.00998	-0.657831	0.268346	no
ENSG00000070950	76	110	78	376	250	24	42	40	RAD18	RAD18 homolog (S. cerevisiae)	-0.306208	2.11156	0.973993	1.10225	1.18956	0.852467	1.40845	1.5457	0.393832	no
ENSG00000070961	7433	10552	13230	15742	13941	1169	910	1014	ATP2B1	ATPase, Ca++ transporting, plasma membrane 1	-0.677844	8.96497	0.825181	2.84975	6.98247	0.00607086	3.52759	8.01229	3.79914e-06	no
ENSG00000071051	553	622	557	358	309	1094	1220	978	NCK2	NCK adaptor protein 2	-0.0921921	4.79795	1	-0.988489	5.53147	0.692295	-0.896297	5.42738	0.297581	no
ENSG00000071054	23110	10291	9992	11243	9316	1576	2751	1278	MAP4K4	mitogen-activated protein kinase kinase kinase kinase 4	1.18824	9.44011	0.478507	3.6286	8.42962	0.00526854	2.44037	7.95833	0.00252122	no
ENSG00000071073	1	0	0	0	1	363	270	74	MGAT4A	mannosyl (alpha-1,3-)-glycoprotein beta-1,4-N-acetylglucosaminyltransferase, isozyme A	3.16993	-3.1579	0.651858	-7.71144	3.10352	0.0146025	-10.8814	2.7836	5.86277e-07	no
ENSG00000071082	255	1326	994	980	820	3814	4816	9600	RPL31	ribosomal protein L31	-2.185	5.36845	0.000679292	-4.57403	7.79439	0.0131228	-2.38903	7.62533	0.0073439	no
ENSG00000071127	4142	6370	9969	17950	15666	2458	2685	2630	WDR1	WD repeat domain 1	-0.979899	8.35716	0.586635	0.676792	7.16116	0.813956	1.65669	7.85584	0.0415975	no
ENSG00000071189	716	888	706	585	684	1061	580	807	SNX13	sorting nexin 13	-0.154595	5.21216	0.98777	-0.188579	5.25088	0.968993	-0.0339842	5.28219	0.982065	no
ENSG00000071205	674	1017	800	465	482	894	976	1598	ARHGAP10	Rho GTPase activating protein 10	-0.430669	5.32072	0.863611	-0.778209	5.6386	0.791476	-0.34754	5.66819	0.750558	no
ENSG00000071242	1974	4006	2228	2414	2636	793	2384	881	RPS6KA2	ribosomal protein S6 kinase, 90kDa, polypeptide 2	-0.659003	7.03861	0.733711	0.545274	6.18004	0.879297	1.20428	6.62841	0.180335	no
ENSG00000071243	64	108	114	107	94	155	115	173	ING3	inhibitor of growth family, member 3	-0.793225	2.22456	0.788701	-1.20461	2.62813	0.814597	-0.411382	2.69652	0.82274	yes
ENSG00000071246	472	1416	1148	240	198	185	398	123	VASH1	vasohibin 1	-1.4413	5.60554	0.0361976	1.0037	3.83159	0.784353	2.44499	4.97725	0.00287095	no
ENSG00000071282	350	1814	1162	298	275	2094	1318	4872	LMCD1	LIM and cysteine-rich domains 1	-2.08755	5.73691	0.00200522	-2.97949	6.69685	0.0911937	-0.891935	6.75797	0.392832	no
ENSG00000071462	672	693	536	674	608	1148	1234	1128	WBSCR22	Williams Beuren syndrome chromosome region 22	0.129023	4.93183	0.994275	-0.799861	5.65244	0.768897	-0.928884	5.51118	0.269407	no
ENSG00000071537	3967	6134	7181	4188	4188	1475	1792	956	SEL1L	sel-1 suppressor of lin-12-like (C. elegans)	-0.746914	8.11222	0.707344	1.49466	6.62076	0.317127	2.24157	7.39679	0.00226428	yes
ENSG00000071539	22	83	59	1081	444	12	34	26	TRIP13	thyroid hormone receptor interactor 13	-1.68468	1.44413	0.404911	-0.124851	0.292128	0.993209	1.55983	1.10513	0.36114	no
ENSG00000071553	2607	2701	2930	2839	4181	1164	1060	1872	ATP6AP1	ATPase, H+ transporting, lysosomal accessory protein 1	-0.110995	7.04387	1	0.933074	6.33201	0.658791	1.04407	6.54704	0.185576	no
ENSG00000071564	1494	1544	1549	2054	1628	648	638	494	TCF3	transcription factor 3	-0.0498226	6.19996	1	1.33208	5.30006	0.442425	1.3819	5.55133	0.0523631	no
ENSG00000071575	907	796	692	482	408	401	774	280	TRIB2	tribbles pseudokinase 2	0.285756	5.26416	0.937877	0.902945	4.83037	0.768112	0.617188	4.82574	0.59636	no
ENSG00000071626	1248	1912	1439	2861	1904	1986	1578	1777	DAZAP1	DAZ associated protein 1	-0.424937	6.20373	0.867886	-0.512486	6.3073	0.881552	-0.0875494	6.38491	0.944261	no
ENSG00000071655	838	792	936	840	906	978	1294	862	MBD3	methyl-CpG binding domain protein 3	-0.0440746	5.36342	1	-0.317978	5.57826	0.939895	-0.273903	5.54807	0.805188	no
ENSG00000071794	470	394	571	952	792	120	144	133	HLTF	helicase-like transcription factor	-0.0378582	4.52759	1	1.82751	3.39284	0.42357	1.86536	3.71984	0.0558826	no
ENSG00000071859	1102	1036	1078	952	1200	1234	3428	1814	FAM50A	family with sequence similarity 50, member A	0.0601419	5.68848	1	-0.969936	6.50883	0.727141	-1.03008	6.3679	0.251826	yes
ENSG00000071889	378	322	427	332	387	380	808	712	FAM3A	family with sequence similarity 3, member A	0.0134161	4.18067	1	-0.744386	4.77831	0.849789	-0.757803	4.67444	0.50531	no
ENSG00000071894	1251	1220	1179	1836	1594	814	1452	1772	CPSF1	cleavage and polyadenylation specific factor 1, 160kDa	0.0606424	5.87079	1	-0.105586	5.99066	0.985106	-0.166229	5.95219	0.891804	no
ENSG00000071967	9623	17118	13220	4355	6252	2287	2346	1924	CYBRD1	cytochrome b reductase 1	-0.65656	9.32126	0.864515	2.13835	7.60234	0.102808	2.79491	8.4693	0.000822334	no
ENSG00000071991	0	1	0	0	0	42	38	2	CDH19	cadherin 19, type 2	-2.32193	-3.1579	0.874015	-7.77917	0.111556	0.183929	-5.45724	-0.163067	0.029857	no
ENSG00000071994	354	441	436	380	444	723	524	1223	PDCD2	programmed cell death 2	-0.308729	4.30737	0.9447	-1.21744	5.08731	0.651651	-0.908708	5.01073	0.36293	no
ENSG00000072041	469	110	48	128	142	20	6	14	SLC6A15	solute carrier family 6 (neutral amino acid transporter), member 15	2.56777	3.3408	0.000683204	5.1234	2.63372	0.003633	2.55563	0.998214	0.10826	no
ENSG00000072042	851	1160	1096	1056	1011	208	372	224	RDH11	retinol dehydrogenase 11 (all-trans/9-cis/11-cis)	-0.406484	5.63883	0.863319	1.66647	4.31928	0.407899	2.07295	4.8818	0.00879959	no
ENSG00000072062	2362	2282	2701	3004	2670	7920	3004	4692	PRKACA	protein kinase, cAMP-dependent, catalytic, alpha	-0.0770016	6.87846	1	-1.13994	7.75429	0.698582	-1.06294	7.62876	0.287853	no
ENSG00000072071	144	122	186	74	156	42	212	86	LPHN1	latrophilin 1	-0.0967803	2.87394	1	0.345158	2.56222	0.962808	0.441938	2.65972	0.820945	no
ENSG00000072110	15724	20883	20883	25478	17980	1269	3936	1848	ACTN1	actinin, alpha 1	-0.409358	9.84591	0.954532	2.74156	8.0955	0.0511861	3.15091	8.87323	0.00107096	no
ENSG00000072121	2172	1536	1410	786	1076	770	980	1549	ZFYVE26	zinc finger, FYVE domain containing 26	0.560227	6.35779	0.71615	0.981877	6.0394	0.629904	0.42165	5.90857	0.678252	no
ENSG00000072133	51	26	52	64	64	6	16	8	RPS6KA6	ribosomal protein S6 kinase, 90kDa, polypeptide 6	0.385938	1.11156	0.973129	2.33611	0.0954361	0.548921	1.95017	0.180418	0.267885	no
ENSG00000072134	880	722	856	978	872	1056	888	631	EPN2	epsin 2	0.157455	5.30153	0.985417	0.0359603	5.37751	0.997671	-0.121494	5.32118	0.925278	no
ENSG00000072135	482	540	302	498	562	289	688	740	PTPN18	protein tyrosine phosphatase, non-receptor type 18 (brain-derived)	0.195159	4.41195	0.984124	-0.247763	4.72757	0.963707	-0.442922	4.62477	0.746059	no
ENSG00000072163	175	761	1033	366	304	401	780	515	LIMS2	LIM and senescent cell antigen-like domains 2	-2.35692	4.98238	0.000297907	-1.69104	4.49545	0.51926	0.665888	5.07091	0.507161	no
ENSG00000072195	1719	2028	1656	2302	2746	13894	3324	5771	SPEG	SPEG complex locus	-0.0996965	6.43589	1	-2.15626	8.21286	0.395245	-2.05656	8.00141	0.0464448	no
ENSG00000072201	78	164	138	35	26	102	78	93	LNX1	ligand of numb-protein X 1, E3 ubiquitin protein ligase	-0.951886	2.6272	0.654443	-0.222063	2.10754	0.980681	0.729824	2.49007	0.658566	no
ENSG00000072210	662	485	453	543	503	1508	1237	1783	ALDH3A2	aldehyde dehydrogenase 3 family, member A2	0.497131	4.684	0.801913	-1.18886	5.96344	0.575721	-1.68599	5.71668	0.022437	no
ENSG00000072274	7704	12378	6134	9623	7425	1716	1621	88	TFRC	transferrin receptor	-0.264777	8.71323	0.98028	2.75433	7.06278	0.103413	3.01911	7.71951	0.00767174	no
ENSG00000072310	1272	3348	1814	758	856	678	2104	2250	SREBF1	sterol regulatory element binding transcription factor 1	-1.02076	6.68759	0.399568	-0.399036	6.24358	0.926077	0.621723	6.61462	0.56528	no
ENSG00000072364	6555	7937	6668	6134	5608	2916	2598	1811	AFF4	AF4/FMR2 family, member 4	-0.155792	8.4042	0.997629	1.42468	7.38125	0.397818	1.58048	7.71905	0.0505062	no
ENSG00000072401	176	303	204	203	152	1724	1623	828	UBE2D1	ubiquitin-conjugating enzyme E2D 1	-0.526097	3.4631	0.870613	-2.98227	5.70948	0.0593552	-2.45617	5.49376	0.00200753	no
ENSG00000072415	560	863	767	886	828	836	279	524	MPP5	membrane protein, palmitoylated 5 (MAGUK p55 subfamily member 5)	-0.541272	5.1354	0.75195	0.0356373	4.72757	0.99865	0.57691	4.97681	0.611448	yes
ENSG00000072422	478	323	607	498	550	754	1006	595	RHOBTB1	Rho-related BTB domain containing 1	0.0397694	4.50031	1	-0.715535	5.09189	0.840843	-0.755304	4.98384	0.469556	no
ENSG00000072501	2246	2109	2078	4320	3078	2424	1581	1572	SMC1A	structural maintenance of chromosomes 1A	0.101435	6.68736	1	0.272814	6.55468	0.94854	0.171379	6.55251	0.885536	no
ENSG00000072506	510	634	734	596	588	495	656	1076	HSD17B10	hydroxysteroid (17-beta) dehydrogenase 10	-0.423409	4.91432	0.867381	-0.541459	5.04229	0.901157	-0.11805	5.11356	0.933873	no
ENSG00000072518	979	1028	980	886	824	1022	633	820	MARK2	MAP/microtubule affinity-regulating kinase 2	-0.0363739	5.58212	1	0.24688	5.37709	0.956454	0.283254	5.43124	0.799875	no
ENSG00000072571	4	18	20	441	264	22	42	26	HMMR	hyaluronan-mediated motility receptor (RHAMM)	-2.21299	-0.380297	0.508608	-2.8685	0.292128	0.58528	-0.655501	0.406299	0.775309	no
ENSG00000072609	384	763	565	564	438	402	362	255	CHFR	checkpoint with forkhead and ring finger domains, E3 ubiquitin protein ligase	-0.789879	4.78125	0.548894	0.176925	4.0822	0.977064	0.966804	4.50051	0.336664	no
ENSG00000072657	46	84	78	635	542	48	71	18	TRHDE	thyrotropin-releasing hormone degrading enzyme	-0.814598	1.77621	0.82083	0.0104638	1.19713	1	0.825061	1.56924	0.680634	no
ENSG00000072682	5966	5393	6670	6766	6670	314	498	422	P4HA2	prolyl 4-hydroxylase, alpha polypeptide II	-0.0157525	8.17325	1	3.85798	6.43509	3.58998e-05	3.87373	6.99767	9.08468e-09	no
ENSG00000072694	0	0	0	0	0	44	205	322	FCGR2B	Fc fragment of IgG, low affinity IIb, receptor (CD32)	0	-3.3803	1	-10.5733	2.79712	0.00902648	-10.5733	2.48017	4.85869e-06	no
ENSG00000072736	728	718	648	682	452	3039	772	1314	NFATC3	nuclear factor of activated T-cells, cytoplasmic, calcineurin-dependent 3	0.0920366	5.07091	1	-1.23044	6.13663	0.628179	-1.32247	5.96422	0.151548	yes
ENSG00000072756	226	241	322	234	232	110	224	110	TRNT1	tRNA nucleotidyl transferase, CCA-adding, 1	-0.316655	3.66955	0.950062	0.610305	3.02484	0.916201	0.92696	3.28788	0.482071	no
ENSG00000072778	8085	3814	4818	4757	6372	13204	17094	20844	ACADVL	acyl-CoA dehydrogenase, very long chain	0.905533	8.06429	0.521067	-1.07621	9.47386	0.809856	-1.98175	9.16525	0.0780815	no
ENSG00000072786	1133	1544	1548	1292	1194	258	1011	625	STK10	serine/threonine kinase 10	-0.44835	6.08152	0.827675	0.843548	5.18718	0.78741	1.2919	5.58433	0.135561	no
ENSG00000072803	1502	1140	1088	800	879	1479	842	2707	FBXW11	F-box and WD repeat domain containing 11	0.431094	5.90202	0.827675	-0.158125	6.29434	0.974685	-0.589219	6.12472	0.570592	no
ENSG00000072818	6	4	6	9	6	60	80	68	ACAP1	ArfGAP with coiled-coil, ankyrin repeat and PH domains 1	0.257158	-1.50583	1	-3.50337	1.41412	0.400988	-3.76052	1.13066	0.0273403	no
ENSG00000072832	368	1384	1226	34	17	22	42	54	CRMP1	collapsin response mediator protein 1	-1.82592	5.57777	0.0031026	3.22179	2.56807	0.109917	5.04771	4.71668	9.89267e-10	no
ENSG00000072840	2710	1967	2170	1656	2300	75	428	263	EVC	Ellis van Creveld syndrome	0.389687	6.77726	0.874015	3.4072	5.38623	0.00591527	3.01751	5.56016	0.000224096	no
ENSG00000072849	516	475	554	594	634	281	302	346	DERL2	derlin 2	0.00419897	4.63372	1	0.736422	4.12452	0.847948	0.732223	4.24029	0.512949	no
ENSG00000072858	2	0	1	0	0	2	16	26	SIDT1	SID1 transmembrane family, member 1	1.76553	-2.79533	0.827675	-2.79925	-0.62541	0.68477	-4.56478	-0.920866	0.0724805	no
ENSG00000072864	326	403	398	714	650	504	354	538	NDE1	nudE neurodevelopment protein 1	-0.296827	4.18067	0.948212	-0.513227	4.37626	0.917564	-0.2164	4.40565	0.881976	no
ENSG00000072952	91	169	185	366	726	345	696	403	MRVI1	murine retrovirus integration site 1 homolog	-0.958849	2.85172	0.613815	-2.40149	4.21123	0.306957	-1.44264	4.11795	0.182977	no
ENSG00000072954	923	767	496	22	36	10860	950	4591	TMEM38A	transmembrane protein 38A	0.547458	5.13277	0.75234	-2.56618	7.70085	0.316614	-3.11364	7.40712	0.00607878	no
ENSG00000072958	760	896	1014	1291	1194	718	774	1140	AP1M1	adaptor-related protein complex 1, mu 1 subunit	-0.329453	5.4206	0.915984	-0.207094	5.35102	0.964378	0.122359	5.45006	0.923408	no
ENSG00000073008	1824	2847	3508	2555	2555	1114	2298	920	PVR	poliovirus receptor	-0.800744	7.03351	0.537782	0.337009	6.20935	0.933417	1.13775	6.68269	0.17323	no
ENSG00000073009	106	80	88	74	99	74	142	143	-	-	0.335158	2.16402	0.96647	-0.174763	2.5054	0.985229	-0.509921	2.36655	0.788777	no
ENSG00000073050	459	222	280	431	309	264	504	484	XRCC1	X-ray repair complementing defective repair in Chinese hamster cells 1	0.870481	3.95211	0.475464	0.137255	4.36706	0.984107	-0.733227	4.08241	0.565916	no
ENSG00000073060	652	856	444	246	407	830	447	606	SCARB1	scavenger receptor class B, member 1	0.0044314	4.96991	1	0.0548626	4.93202	0.994795	0.0504313	4.93847	0.97528	no
ENSG00000073067	1	0	0	0	0	0	0	0	CYP2W1	cytochrome P450, family 2, subfamily W, polypeptide 1	3.16993	-3.1579	0.651858	3.16993	-3.21037	0.584587	0	-3.3803	1	no
ENSG00000073111	272	304	306	1930	1234	92	240	995	MCM2	minichromosome maintenance complex component 2	-0.165131	3.82916	0.989758	-0.701272	4.26986	0.905411	-0.536141	4.22481	0.757032	no
ENSG00000073150	104	24	72	61	58	0	10	8	PANX2	pannexin 2	1.11346	1.72124	0.686237	4.08746	0.642071	0.17012	2.974	0.251971	0.121761	no
ENSG00000073169	286	317	237	306	290	302	488	588	SELO	Selenoprotein O	0.0461087	3.75925	1	-0.683288	4.32706	0.880733	-0.729397	4.2211	0.547594	no
ENSG00000073282	40	158	20	4	1	661	167	12398	TP63	tumor protein p63	-1.15133	1.8421	0.801268	-6.77974	7.31602	0.0441931	-5.62841	7.00923	0.00269589	yes
ENSG00000073331	508	296	250	118	166	104	371	232	ALPK1	alpha-kinase 1	0.895622	4.08459	0.43296	1.10767	3.87591	0.741213	0.212049	3.60041	0.904954	no
ENSG00000073350	14	8	12	2	0	32	97	186	LLGL2	lethal giant larvae homolog 2 (Drosophila)	0.480329	-0.643332	0.973993	-2.89578	2.01631	0.496125	-3.37611	1.72823	0.0507099	no
ENSG00000073417	860	558	564	848	744	524	1024	221	PDE8A	phosphodiesterase 8A	0.616224	4.99184	0.651858	0.544341	4.98438	0.903154	-0.0718832	4.80011	0.967505	no
ENSG00000073464	421	924	330	163	218	2438	548	990	CLCN4	chloride channel, voltage-sensitive 4	-0.574505	4.74984	0.859443	-1.65417	5.72463	0.468999	-1.07967	5.65313	0.325621	yes
ENSG00000073536	335	304	242	406	371	306	306	882	NLE1	notchless homolog 1 (Drosophila)	0.295138	3.82753	0.950062	-0.571809	4.46284	0.911654	-0.866946	4.29918	0.491716	no
ENSG00000073578	1424	888	864	767	896	2662	4192	5349	SDHA	succinate dehydrogenase complex, subunit A, flavoprotein (Fp)	0.700867	5.67046	0.532379	-1.51417	7.35473	0.488127	-2.21504	7.0673	0.00503646	no
ENSG00000073584	422	580	551	658	606	416	592	409	SMARCE1	SWI/SNF related, matrix associated, actin dependent regulator of chromatin, subfamily e, member 1	-0.422176	4.64115	0.874015	-0.162517	4.47067	0.979122	0.259659	4.61858	0.847615	no
ENSG00000073605	234	241	134	164	150	105	144	35	GSDMB	gasdermin B	0.319427	3.29918	0.953511	1.30445	2.65862	0.749892	0.98502	2.68364	0.535087	no
ENSG00000073614	2010	2158	1900	1667	1722	844	1194	835	KDM5A	lysine (K)-specific demethylase 5A	-0.0135725	6.60317	1	1.0695	5.87562	0.56471	1.08307	6.0587	0.139904	no
ENSG00000073670	18	14	2	14	14	4	18	18	ADAM11	ADAM metallopeptidase domain 11	1.15754	-0.643332	0.867886	0.429481	-0.335903	0.964785	-0.72806	-0.657831	0.790151	no
ENSG00000073711	631	590	613	1202	921	1120	278	1156	PPP2R3A	protein phosphatase 2, regulatory subunit B'', alpha	0.0690613	4.88023	1	-0.43201	5.2604	0.928045	-0.501071	5.17697	0.696068	no
ENSG00000073712	1944	4531	4040	4531	4452	1156	2800	702	FERMT2	fermitin family member 2	-1.14038	7.39572	0.24626	0.324257	6.31014	0.943465	1.46464	6.99028	0.0970037	no
ENSG00000073737	4	0	0	6	4	0	6	87	DHRS9	dehydrogenase/reductase (SDR family) member 9	5.04439	-2.64333	0.140217	-2.91561	0.333948	0.713739	-7.96	-0.0157249	0.0180365	no
ENSG00000073756	10552	58	48	856	157	22	718	146	PTGS2	prostaglandin-endoperoxide synthase 2 (prostaglandin G/H synthase and cyclooxygenase)	7.63393	7.4152	3.32763e-40	5.15844	7.10226	0.000659166	-2.47549	3.26644	0.136399	no
ENSG00000073792	1188	837	650	672	886	66	170	255	IGF2BP2	insulin-like growth factor 2 mRNA binding protein 2	0.676039	5.4233	0.584701	2.85875	4.33995	0.0641857	2.18271	4.25488	0.0225206	no
ENSG00000073803	162	174	122	220	207	35	132	29	MAP3K13	mitogen-activated protein kinase kinase kinase 13	0.130291	2.89272	1	1.30846	2.1354	0.783883	1.17817	2.26932	0.488658	no
ENSG00000073849	346	220	271	92	58	1174	557	824	ST6GAL1	ST6 beta-galactosamide alpha-2,6-sialyltranferase 1	0.494836	3.75413	0.849295	-1.29921	5.12601	0.603852	-1.79404	4.8752	0.0482948	no
ENSG00000073905	654	503	595	608	892	2350	66	130	VDAC1P1	voltage-dependent anion channel 1 pseudogene 1	0.252432	4.81446	0.952833	-0.375844	5.26716	0.960791	-0.628276	5.13304	0.759654	no
ENSG00000073910	430	1447	1281	88	146	384	714	762	FRY	furry homolog (Drosophila)	-1.66515	5.66227	0.0115319	-0.527803	4.78587	0.91026	1.13734	5.46457	0.157015	no
ENSG00000073921	5612	4594	6560	12852	11255	2677	8596	3386	PICALM	phosphatidylinositol binding clathrin assembly protein	0.00902554	8.06851	1	0.199758	7.9274	0.970944	0.190732	7.95414	0.902795	no
ENSG00000073969	588	550	774	754	992	1009	522	696	NSF	N-ethylmaleimide-sensitive factor	-0.170981	4.94013	0.984124	-0.336187	5.08272	0.943572	-0.165206	5.09584	0.903645	no
ENSG00000074047	458	718	478	1122	682	42	104	66	GLI2	GLI family zinc finger 2	-0.384706	4.73171	0.905817	2.69409	3.02484	0.172873	3.0788	3.76742	0.00128066	no
ENSG00000074054	2846	2764	2707	1937	1973	2067	1638	1716	CLASP1	cytoplasmic linker associated protein 1	0.0571285	7.05763	1	0.655303	6.63425	0.813315	0.598174	6.71008	0.504395	no
ENSG00000074071	484	391	536	542	604	663	427	755	MRPS34	mitochondrial ribosomal protein S34	0.0624212	4.50336	1	-0.3455	4.81014	0.945614	-0.407921	4.73968	0.748055	no
ENSG00000074181	4480	5600	13204	4312	4938	1489	3147	1540	NOTCH3	notch 3	-1.06945	8.54216	0.600572	1.12174	7.00016	0.578251	2.19119	7.90684	0.0111411	no
ENSG00000074201	342	518	382	520	424	472	611	530	CLNS1A	chloride channel, nucleotide-sensitive, 1A	-0.395802	4.32014	0.908105	-0.652524	4.55855	0.880027	-0.256722	4.5987	0.851278	no
ENSG00000074211	18	14	8	8	14	56	20	34	PPP2R2C	protein phosphatase 2, regulatory subunit B, gamma	0.704176	-0.441698	0.938811	-1.0214	0.707166	0.901211	-1.72557	0.447522	0.379101	no
ENSG00000074219	1112	1031	982	1213	921	728	529	398	TEAD2	TEA domain family member 2	0.143793	5.64715	0.987792	1.01112	5.05797	0.677059	0.867331	5.14248	0.335798	no
ENSG00000074266	120	120	136	176	118	204	118	283	EED	embryonic ectoderm development	-0.0930156	2.61217	1	-0.74833	3.13737	0.897986	-0.655315	3.0643	0.682944	no
ENSG00000074319	846	608	614	362	485	1112	2505	2206	TSG101	tumor susceptibility 101	0.469403	5.05294	0.809713	-1.19795	6.32469	0.595424	-1.66735	6.0822	0.0310163	no
ENSG00000074356	998	863	814	1100	792	402	390	356	C17orf85	chromosome 17 open reading frame 85	0.251195	5.4233	0.950062	1.38266	4.69251	0.504424	1.13147	4.76691	0.205959	no
ENSG00000074370	391	42	44	59	52	86	261	173	ATP2A3	ATPase, Ca++ transporting, ubiquitous	3.18103	2.95062	4.79698e-06	1.17304	3.46362	0.733029	-2.00799	2.56456	0.164432	no
ENSG00000074410	8596	1369	1073	4294	6394	26	156	150	CA12	carbonic anhydrase XII	2.81548	7.46572	3.45171e-07	6.27777	6.74512	2.57794e-08	3.46229	4.74072	0.000232991	no
ENSG00000074416	1310	1557	1824	1410	1604	2160	3748	1738	MGLL	monoglyceride lipase	-0.367852	6.23226	0.89423	-0.960109	6.74963	0.71909	-0.592257	6.72784	0.554904	no
ENSG00000074527	1178	592	4216	2226	3152	289	350	208	NTN4	netrin 4	-1.02902	6.58356	0.745357	2.06038	4.6091	0.189429	3.0894	5.76563	0.00034913	no
ENSG00000074582	274	278	294	348	415	330	378	710	BCS1L	BC1 (ubiquinol-cytochrome c reductase) synthesis-like	-0.0618117	3.76945	1	-0.786371	4.35102	0.853197	-0.724559	4.26356	0.55457	no
ENSG00000074590	2509	4772	5871	2209	1100	1468	1600	883	NUAK1	NUAK family, SNF1-like kinase, 1	-1.08468	7.71839	0.350744	0.929792	6.27881	0.658791	2.01447	7.13185	0.00530977	no
ENSG00000074603	1002	1352	1265	1142	1017	1407	703	459	DPP8	dipeptidyl-peptidase 8	-0.384989	5.85851	0.874015	0.226608	5.42504	0.962309	0.611597	5.64096	0.547507	no
ENSG00000074621	262	248	278	234	302	46	210	90	SLC24A1	solute carrier family 24 (sodium/potassium/calcium exchanger), member 1	-0.00549337	3.66774	1	1.18288	2.88649	0.779338	1.18838	3.08241	0.393045	no
ENSG00000074657	2212	1011	1326	888	886	1994	1675	890	ZNF532	zinc finger protein 532	0.920621	6.18798	0.317664	0.541559	6.34656	0.869179	-0.379062	6.05141	0.726824	no
ENSG00000074660	22	14	2	20	2	314	765	232	SCARF1	scavenger receptor class F, member 1	1.44524	-0.505828	0.758534	-4.3043	4.0088	0.0669952	-5.74953	3.68256	2.99831e-05	no
ENSG00000074695	11255	8380	6674	16359	13230	2414	2357	2020	LMAN1	lectin, mannose-binding, 1	0.580411	8.71834	0.849295	2.31377	7.75973	0.0745906	1.73336	7.71345	0.0256587	no
ENSG00000074696	942	978	1164	1824	1957	274	222	143	PTPLAD1	protein tyrosine phosphatase-like A domain containing 1	-0.185136	5.62813	0.973993	2.14422	4.25361	0.194812	2.32936	4.74434	0.00372502	no
ENSG00000074755	3427	2340	2212	1912	1940	2256	4522	3564	ZZEF1	zinc finger, ZZ-type with EF-hand domain 1	0.590419	6.99782	0.704291	-0.0085343	7.36968	1	-0.598953	7.16119	0.558422	no
ENSG00000074800	12844	10546	7941	23118	19615	2635	9062	7056	ENO1	enolase 1, (alpha)	0.474578	8.97032	0.910809	1.03892	8.56757	0.749892	0.564343	8.48273	0.678583	no
ENSG00000074842	1230	1081	1396	1877	2514	206	576	376	C19orf10	chromosome 19 open reading frame 10	-0.00993455	5.89311	1	1.67167	4.84611	0.357318	1.6816	5.12948	0.0393548	no
ENSG00000074855	382	340	228	338	306	428	345	346	ANO8	anoctamin 8	0.427519	3.93561	0.88254	0.0343856	4.17908	0.99865	-0.393133	4.02655	0.782658	no
ENSG00000074935	91	88	176	63	106	134	241	146	TUBE1	tubulin, epsilon 1	-0.535985	2.5306	0.913569	-0.93144	2.89583	0.865762	-0.395455	2.93259	0.82681	no
ENSG00000074964	842	571	564	302	294	1858	704	2375	ARHGEF10L	Rho guanine nucleotide exchange factor (GEF) 10-like	0.569096	4.98821	0.707165	-0.966675	6.1183	0.733594	-1.53577	5.8681	0.0729359	no
ENSG00000075035	1	0	0	0	1	2	0	90	WSCD2	WSC domain containing 2	3.16993	-3.1579	0.651858	-4.77454	0.277914	0.515964	-7.94447	-0.0298001	0.0233168	no
ENSG00000075043	0	0	0	0	0	4	4	4	KCNQ2	potassium voltage-gated channel, KQT-like subfamily, member 2	0	-3.3803	1	-5.04439	-2.05837	0.487846	-5.04439	-2.24279	0.0885551	no
ENSG00000075089	158	184	158	182	126	226	212	174	ACTR6	ARP6 actin-related protein 6 homolog (yeast)	-0.113985	3.01773	1	-0.368387	3.22333	0.955244	-0.254402	3.21066	0.884325	no
ENSG00000075131	33	62	57	136	86	30	72	42	TIPIN	TIMELESS interacting protein	-0.847997	1.33852	0.83549	-0.538866	1.15108	0.952599	0.309131	1.39053	0.895976	no
ENSG00000075142	287	498	582	706	822	226	362	831	SRI	sorcin	-0.911614	4.45786	0.476361	-0.720542	4.36285	0.881552	0.191072	4.59067	0.905224	no
ENSG00000075151	5866	2846	4070	2707	3468	5548	1862	2148	EIF4G3	eukaryotic translation initiation factor 4 gamma, 3	0.762418	7.67724	0.610256	0.880605	7.53334	0.765146	0.118187	7.30655	0.937954	no
ENSG00000075188	116	110	156	196	182	72	132	190	NUP37	nucleoporin 37kDa	-0.197103	2.63465	0.992245	-0.178927	2.63651	0.984453	0.0181759	2.68579	0.995667	no
ENSG00000075213	51	18	84	109	118	8	40	2	SEMA3A	sema domain, immunoglobulin domain (Ig), short basic domain, secreted, (semaphorin) 3A	0	1.34762	1	1.60628	0.387887	0.78844	1.60628	0.637625	0.455455	no
ENSG00000075218	14	62	50	1071	552	0	48	35	GTSE1	G-2 and S-phase expressed 1	-1.99039	1.07913	0.316849	-0.976401	0.333948	0.926077	1.01399	0.977255	0.694509	no
ENSG00000075223	4072	4359	13941	5395	4831	289	556	326	SEMA3C	sema domain, immunoglobulin domain (Ig), short basic domain, secreted, (semaphorin) 3C	-1.16801	8.48453	0.589577	3.38254	5.97808	0.000538507	4.55055	7.54755	3.18029e-08	no
ENSG00000075234	392	540	349	730	501	684	444	516	TTC38	tetratricopeptide repeat domain 38	-0.181275	4.36454	0.987704	-0.483191	4.61688	0.919076	-0.301916	4.61009	0.824102	no
ENSG00000075239	357	366	462	566	851	4452	3382	2273	ACAT1	acetyl-CoA acetyltransferase 1	-0.213637	4.2527	0.974584	-3.23787	6.97395	0.0401455	-3.02424	6.71576	8.04304e-05	no
ENSG00000075240	432	414	467	280	386	748	828	608	GRAMD4	GRAM domain containing 4	-0.0281027	4.39997	1	-0.752737	4.97725	0.830063	-0.724635	4.88415	0.486444	no
ENSG00000075275	128	553	374	38	42	8	46	72	CELSR1	cadherin, EGF LAG seven-pass G-type receptor 1	-1.85541	4.08595	0.0266348	1.6048	1.65313	0.728882	3.46021	3.3517	0.00267749	no
ENSG00000075292	2465	2253	2636	2612	2276	2262	1800	2601	ZNF638	zinc finger protein 638	0.0120476	6.88023	1	0.15037	6.77705	0.973725	0.138323	6.79488	0.909864	no
ENSG00000075303	120	150	114	188	170	92	72	74	SLC25A40	solute carrier family 25, member 40	-0.137367	2.64207	1	0.596266	2.1354	0.928036	0.733633	2.29777	0.671792	no
ENSG00000075336	226	188	176	304	228	588	332	332	TIMM21	translocase of inner mitochondrial membrane 21 homolog (yeast)	0.312192	3.25391	0.950062	-0.884512	4.15692	0.828742	-1.1967	3.96489	0.297402	no
ENSG00000075340	0	0	0	0	1	32	182	78	ADD2	adducin 2 (beta)	0	-3.3803	1	-9.60671	1.84852	0.0377012	-9.60671	1.53618	0.000118076	no
ENSG00000075391	978	2402	1020	1076	1386	524	428	361	RASAL2	RAS protein activator like 2	-0.806854	6.13999	0.646814	1.15977	4.78649	0.613843	1.96663	5.50997	0.00726336	no
ENSG00000075399	532	510	404	309	564	115	263	196	VPS9D1	VPS9 domain containing 1	0.219176	4.53857	0.973129	1.47473	3.74124	0.56685	1.25556	3.8466	0.254381	no
ENSG00000075407	428	500	472	340	380	276	210	116	ZNF37A	zinc finger protein 37A	-0.183295	4.49212	0.984124	1.09233	3.63929	0.751457	1.27563	3.92713	0.237871	no
ENSG00000075413	1748	1451	1604	1710	1526	1886	1758	925	MARK3	MAP/microtubule affinity-regulating kinase 3	0.194518	6.26626	0.973129	0.198774	6.24655	0.963341	0.00425609	6.196	0.999955	no
ENSG00000075415	6056	4216	3849	4248	5608	6466	12840	20876	SLC25A3	solute carrier family 25 (mitochondrial carrier; phosphate carrier), member 3	0.586676	7.82091	0.766223	-1.14513	9.11674	0.788131	-1.73181	8.85623	0.131429	no
ENSG00000075420	7053	9623	9060	6764	6764	2305	2994	1447	FNDC3B	fibronectin type III domain containing 3B	-0.405411	8.68658	0.934587	1.64911	7.37281	0.284391	2.05452	7.93253	0.0114056	no
ENSG00000075426	8099	6254	4700	6882	6135	11680	11680	8373	FOSL2	FOS-like antigen 2	0.564347	8.25292	0.842229	-0.385201	8.90163	0.947365	-0.949548	8.67962	0.417707	no
ENSG00000075461	27	268	132	9	14	0	0	0	CACNG4	calcium channel, voltage-dependent, gamma subunit 4	-2.88321	2.79296	0.00883157	7.76155	-1.25101	0.0229616	10.6448	1.97725	4.51858e-08	no
ENSG00000075539	1292	1051	1260	2300	1562	912	658	927	FRYL	FRY-like	0.161072	5.85212	0.984124	0.634296	5.51035	0.830387	0.473223	5.53199	0.627743	no
ENSG00000075568	2132	1584	2217	2206	2236	1542	1044	1322	TMEM131	transmembrane protein 131	0.165818	6.57074	0.985417	0.710686	6.18195	0.781743	0.544868	6.21197	0.54649	no
ENSG00000075618	912	1776	1777	4625	3294	68	542	314	FSCN1	fascin actin-bundling protein 1	-0.961836	6.16112	0.313629	1.56572	4.46833	0.537385	2.52755	5.42931	0.00501701	no
ENSG00000075624	20844	25418	45139	97812	79540	9969	17950	6046	ACTB	actin, beta	-0.759154	10.5148	0.874015	0.880539	9.36204	0.838711	1.63969	9.97136	0.209502	no
ENSG00000075643	104	206	271	100	92	101	76	72	MOCOS	molybdenum cofactor sulfurase	-1.19643	3.23196	0.350123	0.324962	2.11556	0.96553	1.52139	2.82134	0.2285	no
ENSG00000075651	358	66	132	80	148	78	268	102	PLD1	phospholipase D1, phosphatidylcholine-specific	1.85314	3.16917	0.0355584	1.26072	3.28859	0.717394	-0.592422	2.65533	0.752348	yes
ENSG00000075702	78	65	55	592	288	74	92	107	WDR62	WD repeat domain 62	0.377819	1.70717	0.964717	-0.222063	2.10754	0.980681	-0.599882	1.95241	0.762792	no
ENSG00000075711	1476	1558	3512	3634	3204	3305	1896	1238	DLG1	discs, large homolog 1 (Drosophila)	-0.780242	6.71246	0.667533	-0.540143	6.57153	0.885648	0.240099	6.7895	0.854015	no
ENSG00000075785	3924	3624	3783	3018	4281	4936	4401	4691	RAB7A	RAB7A, member RAS oncogene family	0.083433	7.50349	1	-0.252942	7.7522	0.959406	-0.336375	7.68613	0.777317	no
ENSG00000075790	464	488	604	590	676	1292	1432	734	BCAP29	B-cell receptor-associated protein 29	-0.234718	4.64392	0.968903	-1.31255	5.56002	0.546146	-1.07783	5.45259	0.214239	no
ENSG00000075826	382	248	125	166	152	206	308	206	SEC31B	SEC31 homolog B (S. cerevisiae)	1.0339	3.60649	0.454159	0.670259	3.73605	0.882358	-0.363643	3.40499	0.823741	no
ENSG00000075856	1262	806	740	758	957	742	1050	1780	SART3	squamous cell carcinoma antigen recognized by T cells 3	0.707081	5.49315	0.528142	0.0839338	5.86109	0.989277	-0.623147	5.62196	0.531396	no
ENSG00000075884	0	0	0	1	0	22	39	102	ARHGAP15	Rho GTPase activating protein 15	0	-3.3803	1	-8.76708	1.03756	0.081083	-8.76708	0.732403	0.000618048	no
ENSG00000075886	0	0	0	4	0	0	3	0	TUBA3D	tubulin, alpha 3d	0	-3.3803	1	-3.16993	-2.92087	0.758087	-3.16993	-3.00179	0.364118	no
ENSG00000075914	462	652	356	328	372	347	302	371	EXOSC7	exosome component 7	-0.125498	4.56222	1	0.442218	4.1608	0.926544	0.567716	4.29071	0.644467	no
ENSG00000075945	762	574	848	518	790	479	718	688	KIFAP3	kinesin-associated protein 3	0.0999245	5.13146	1	0.278211	4.9942	0.953422	0.178286	4.99344	0.892845	no
ENSG00000075975	773	874	848	928	907	610	677	638	MKRN2	makorin ring finger protein 2	-0.155521	5.32303	0.986759	0.268597	5.02165	0.954439	0.424118	5.13422	0.690843	no
ENSG00000076003	444	340	416	1388	1213	224	386	548	MCM6	minichromosome maintenance complex component 6	0.232103	4.27075	0.970625	0.201898	4.27255	0.97177	-0.0302047	4.20767	0.987701	no
ENSG00000076043	520	906	1078	874	1046	366	958	290	REXO2	RNA exonuclease 2	-0.931664	5.32821	0.365891	-0.0490829	4.68445	0.997403	0.882581	5.11476	0.391404	yes
ENSG00000076053	210	158	194	254	166	469	372	194	RBM7	RNA binding motif protein 7	0.254648	3.18449	0.971123	-0.715871	3.91087	0.883215	-0.970519	3.74589	0.445173	no
ENSG00000076067	418	472	650	475	472	244	428	352	RBMS2	RNA binding motif, single stranded interacting protein 2	-0.424388	4.62906	0.880161	0.292225	4.12154	0.958424	0.716613	4.37192	0.527536	no
ENSG00000076108	3384	2634	2462	2297	2356	2433	3202	2018	BAZ2A	bromodomain adjacent to zinc finger domain, 2A	0.409347	7.08561	0.874015	0.407649	7.05081	0.916201	-0.00169754	6.937	1	no
ENSG00000076201	2084	1769	1958	1748	1812	1536	2542	2366	PTPN23	protein tyrosine phosphatase, non-receptor type 23	0.16133	6.5408	0.984989	-0.0436361	6.67905	0.99548	-0.204966	6.61137	0.861191	no
ENSG00000076242	440	641	599	712	783	670	758	1091	MLH1	mutL homolog 1	-0.494646	4.75413	0.816902	-0.932118	5.15449	0.756559	-0.437472	5.17774	0.692977	no
ENSG00000076248	338	313	349	520	535	895	430	560	UNG	uracil-DNA glycosylase	0.0301808	4.00915	1	-0.89426	4.74318	0.806402	-0.924441	4.61801	0.394421	no
ENSG00000076258	12	15	12	12	8	16	25	30	FMO4	flavin containing monooxygenase 4	-0.168271	-0.473407	1	-0.972472	0.127497	0.910957	-0.8042	0.0526621	0.724136	no
ENSG00000076321	534	508	514	380	435	300	238	280	KLHL20	kelch-like family member 20	0.0635013	4.64392	1	0.969378	4.02909	0.766461	0.905877	4.15108	0.40061	no
ENSG00000076344	47	70	48	18	12	20	180	60	RGS11	regulator of G-protein signaling 11	-0.327276	1.45259	0.978639	-0.881064	1.91891	0.910957	-0.553788	1.89769	0.810377	no
ENSG00000076351	210	173	222	258	332	222	96	223	SLC46A1	solute carrier family 46 (folate transporter), member 1	0.0884824	3.28977	1	0.219582	3.18766	0.97509	0.1311	3.18347	0.945963	no
ENSG00000076356	716	1724	1270	922	841	1503	1308	1146	PLXNA2	plexin A2	-1.06391	5.89427	0.227842	-0.881298	5.8123	0.730815	0.182613	6.06285	0.871804	yes
ENSG00000076382	36	30	27	683	358	2	65	12	SPAG5	sperm associated antigen 5	0.335722	0.664097	0.984124	0.449275	0.562217	0.964378	0.113554	0.487599	0.973045	no
ENSG00000076513	869	1248	1544	4210	3595	410	501	520	ANKRD13A	ankyrin repeat domain 13A	-0.683793	5.87512	0.597939	0.865196	4.79213	0.766758	1.54899	5.34524	0.0308793	no
ENSG00000076554	22	18	23	12	2	39	214	164	TPD52	tumor protein D52	0.101283	0.143265	1	-2.65263	2.42383	0.506831	-2.75392	2.16814	0.0866668	no
ENSG00000076555	503	311	268	120	130	25499	6138	8380	ACACB	acetyl-CoA carboxylase beta	0.796731	4.1222	0.539245	-4.7286	8.92633	0.0568492	-5.52533	8.60718	4.05993e-06	no
ENSG00000076604	1156	1724	1318	892	854	158	111	133	TRAF4	TNF receptor-associated factor 4	-0.395841	6.07229	0.874015	3.10765	4.23257	0.0233778	3.50349	5.05183	7.4234e-07	no
ENSG00000076641	164	173	168	151	129	42	280	48	PAG1	phosphoprotein membrane anchor with glycosphingolipid microdomains 1	-0.056034	3.03192	1	0.410771	2.70185	0.958013	0.466805	2.79163	0.820372	no
ENSG00000076650	142	158	180	190	190	185	490	242	GPATCH1	G patch domain containing 1	-0.25093	2.95955	0.975429	-1.10539	3.67905	0.796792	-0.854459	3.6027	0.528852	no
ENSG00000076662	74	76	101	98	116	52	88	101	ICAM3	intercellular adhesion molecule 3	-0.257754	2.04036	0.985417	-0.118282	1.95509	0.991816	0.139472	2.03924	0.953139	no
ENSG00000076685	892	1380	1352	958	1272	1738	1798	920	NT5C2	5'-nucleotidase, cytosolic II	-0.614772	5.86049	0.653102	-0.73559	6.00664	0.806402	-0.120819	6.11115	0.92268	no
ENSG00000076706	1549	1577	2137	7264	3784	2526	8572	4181	MCAM	melanoma cell adhesion molecule	-0.261617	6.39805	0.950447	-1.7171	7.65896	0.475996	-1.45548	7.51171	0.134309	no
ENSG00000076716	562	1110	710	323	358	480	430	1084	GPC4	glypican 4	-0.695174	5.25633	0.650329	-0.242011	4.94388	0.963341	0.453162	5.19864	0.700779	no
ENSG00000076770	27	28	10	120	70	78	83	61	MBNL3	muscleblind-like splicing regulator 3	0.504163	0.184487	0.969106	-1.45034	1.62533	0.806402	-1.9545	1.37459	0.266256	no
ENSG00000076826	4	0	0	6	0	0	4	24	CAMSAP3	calmodulin regulated spectrin-associated protein family, member 3	5.04439	-2.64333	0.140217	-1.19719	-1.05837	0.919136	-6.24159	-1.4543	0.0615735	no
ENSG00000076864	114	10	26	20	36	0	76	16	RAP1GAP	RAP1 GTPase activating protein	2.65456	1.32014	0.0351536	1.89	1.36117	0.738432	-0.764559	0.406299	0.807402	no
ENSG00000076924	759	625	764	946	836	631	1125	1675	XAB2	XPA binding protein 2	0.128103	5.10754	0.993887	-0.591415	5.65519	0.870008	-0.719518	5.53558	0.464874	no
ENSG00000076928	1164	1164	1006	1374	1262	447	1338	752	ARHGEF1	Rho guanine nucleotide exchange factor (GEF) 1	0.101385	5.74037	1	0.460872	5.47652	0.910294	0.359487	5.50143	0.759064	no
ENSG00000076944	8	6	5	14	16	52	158	83	STXBP2	syntaxin binding protein 2	0.530515	-1.3214	0.973993	-3.58927	1.89117	0.353367	-4.11979	1.5924	0.015322	no
ENSG00000076984	826	785	730	728	580	2112	1772	1476	MAP2K7	mitogen-activated protein kinase kinase 7	0.124876	5.23134	0.994067	-1.11294	6.21636	0.610687	-1.23782	6.04702	0.102935	yes
ENSG00000077009	184	65	69	6	12	244	1476	487	NMRK2	nicotinamide riboside kinase 2	1.45576	2.37459	0.250844	-1.99861	4.84792	0.462308	-3.45438	4.49683	0.00229335	no
ENSG00000077044	1312	1051	776	590	413	2020	3412	2919	DGKD	diacylglycerol kinase, delta 130kDa	0.522231	5.65358	0.75195	-1.08515	6.85915	0.647401	-1.60738	6.61236	0.0378518	no
ENSG00000077063	20	1	1	16	21	61	42	54	CTTNBP2	cortactin binding protein 2	4.16099	-1.1579	0.0408604	-1.38218	1.15108	0.835095	-5.54318	0.698654	0.00436404	no
ENSG00000077092	65	28	84	98	74	46	70	70	RARB	retinoic acid receptor, beta	0.214568	1.55044	0.998178	0.0680375	1.63651	0.997568	-0.14653	1.56456	0.954798	no
ENSG00000077097	4320	2870	3204	5260	4252	2693	2724	1739	TOP2B	topoisomerase (DNA) II beta 180kDa	0.508367	7.37904	0.806401	0.856807	7.10704	0.724273	0.34844	6.99039	0.749582	no
ENSG00000077147	5395	6770	6062	7716	6259	2020	2197	1228	TM9SF3	transmembrane 9 superfamily member 3	-0.250046	8.189	0.973129	1.57159	7.02484	0.288752	1.82163	7.45631	0.0159541	yes
ENSG00000077150	1536	592	879	590	682	495	1292	1735	NFKB2	nuclear factor of kappa light polypeptide gene enhancer in B-cells 2 (p49/p100)	1.06225	5.59173	0.167297	0.38771	5.92633	0.924997	-0.674544	5.58635	0.530545	no
ENSG00000077152	76	65	80	372	235	75	54	68	UBE2T	ubiquitin-conjugating enzyme E2T (putative)	0.0679041	1.86129	1	0.210465	1.75413	0.983054	0.142561	1.75721	0.953391	no
ENSG00000077157	2490	2067	1835	278	296	7272	4881	5608	PPP1R12B	protein phosphatase 1, regulatory subunit 12B	0.351912	6.67815	0.903684	-1.24949	7.92598	0.643392	-1.6014	7.70139	0.0651805	no
ENSG00000077232	3714	3714	3060	3971	4418	844	881	809	DNAJC10	DnaJ (Hsp40) homolog, subfamily C, member 10	0.132961	7.39202	0.995129	2.13635	6.23073	0.0537542	2.00339	6.48358	0.00218972	no
ENSG00000077235	4700	3076	4217	3820	3679	1806	1799	2169	GTF3C1	general transcription factor IIIC, polypeptide 1, alpha 220kDa	0.366137	7.58537	0.917926	1.288	6.97533	0.436067	0.92186	6.97252	0.263009	no
ENSG00000077238	1431	538	622	742	602	430	2441	426	IL4R	interleukin 4 receptor	1.30271	5.37737	0.0455133	0.380794	5.82916	0.940247	-0.92192	5.42287	0.463561	no
ENSG00000077254	693	842	588	1062	800	759	925	354	USP33	ubiquitin specific peptidase 33	-0.0450799	5.0907	1	0.0287305	5.03914	0.999131	0.0738104	5.06182	0.961293	no
ENSG00000077264	24	18	44	37	33	4	26	2	PAK3	p21 protein (Cdc42/Rac)-activated kinase 3	-0.367545	0.558302	0.984124	1.16061	-0.380297	0.883527	1.52816	-0.00178569	0.483368	no
ENSG00000077274	168	160	82	0	0	18	97	87	CAPN6	calpain 6	0.473038	2.73518	0.919996	1.31747	2.18195	0.776673	0.844428	2.12432	0.658474	no
ENSG00000077279	16	164	46	0	1	0	0	2	DCX	doublecortin	-2.70473	1.89272	0.110081	4.34826	-1.67986	0.288303	7.053	1.09219	0.00015564	no
ENSG00000077312	394	475	485	1140	766	397	632	718	SNRPA	small nuclear ribonucleoprotein polypeptide A	-0.284757	4.44413	0.950062	-0.563502	4.68915	0.903061	-0.278745	4.70557	0.83518	no
ENSG00000077348	144	118	90	156	94	264	1025	1029	EXOSC5	exosome component 5	0.469004	2.51856	0.919357	-2.42276	4.89	0.280784	-2.89176	4.60611	0.00536013	no
ENSG00000077380	299	282	452	302	490	316	3010	3576	DYNC1I2	dynein, cytoplasmic 1, intermediate chain 2	-0.295523	4.05572	0.952013	-2.94331	6.43529	0.186364	-2.64779	6.19826	0.0143724	no
ENSG00000077420	18	22	14	14	8	24	172	368	APBB1IP	amyloid beta (A4) precursor protein-binding, family B, member 1 interacting protein	0	-0.0583692	1	-3.37564	2.82427	0.359995	-3.37564	2.55044	0.0417472	no
ENSG00000077454	762	666	532	776	786	1079	1120	937	LRCH4	leucine-rich repeats and calponin homology (CH) domain containing 4	0.347171	4.97579	0.90662	-0.456036	5.55118	0.905161	-0.803207	5.38258	0.365478	no
ENSG00000077458	101	158	176	188	126	186	140	46	FAM76B	family with sequence similarity 76, member B	-0.724788	2.81938	0.773486	-0.295654	2.5296	0.969228	0.429134	2.78159	0.820012	no
ENSG00000077463	255	206	178	306	217	159	468	352	SIRT6	sirtuin 6	0.409159	3.3679	0.907265	-0.355695	3.89815	0.953511	-0.764854	3.72089	0.579665	no
ENSG00000077514	254	150	158	396	284	188	255	204	POLD3	polymerase (DNA-directed), delta 3, accessory subunit	0.721437	3.18449	0.694843	0.235899	3.44784	0.969228	-0.485538	3.21216	0.757946	no
ENSG00000077522	17944	17089	12816	78	62	23062	25408	79521	ACTN2	actinin, alpha 2	0.263113	9.58112	0.984124	-1.2495	10.7747	0.834565	-1.51261	10.5665	0.353597	yes
ENSG00000077549	4415	4950	4532	5662	5474	4189	4654	4290	CAPZB	capping protein (actin filament) muscle Z-line, beta	-0.102775	7.79785	1	0.012251	7.71938	1	0.115026	7.7634	0.935016	no
ENSG00000077585	274	369	278	174	224	58	124	232	GPR137B	G protein-coupled receptor 137B	-0.239489	3.89117	0.970625	0.988859	3.06265	0.826048	1.22835	3.36252	0.331453	no
ENSG00000077616	2	8	1	6	5	8	28	14	NAALAD2	N-acetylated alpha-linked acidic dipeptidase 2	-1.12199	-1.8778	0.923458	-2.98221	-0.473407	0.61739	-1.86022	-0.593701	0.419321	no
ENSG00000077684	693	1701	1369	1188	1020	1243	828	1110	JADE1	jade family PHD finger 1	-1.14717	5.91471	0.158353	-0.6135	5.54229	0.852362	0.533668	5.90995	0.557961	no
ENSG00000077713	250	342	294	376	364	92	238	116	SLC25A43	solute carrier family 25, member 43	-0.346944	3.83564	0.934587	0.749356	3.07913	0.883593	1.0963	3.39053	0.378854	no
ENSG00000077721	1071	1044	1160	1078	1170	1243	1068	1377	UBE2A	ubiquitin-conjugating enzyme E2A	-0.041161	5.71466	1	-0.198896	5.83857	0.963341	-0.157735	5.82476	0.891781	no
ENSG00000077782	4591	4248	2646	2356	3604	1122	3246	1998	FGFR1	fibroblast growth factor receptor 1	0.413454	7.52296	0.896932	1.11334	7.04032	0.5985	0.699884	6.99366	0.490314	no
ENSG00000077809	818	633	843	864	794	1314	306	2305	-	-	0.148456	5.20216	0.988889	-0.677475	5.83372	0.872972	-0.825931	5.69945	0.490847	no
ENSG00000077942	3375	3348	632	2103	1549	1234	2242	3265	FBLN1	fibulin 1	0.762082	6.88043	0.813491	0.586861	6.92519	0.859954	-0.175221	6.68727	0.910317	no
ENSG00000077943	178	18	59	57	32	218	141	258	ITGA8	integrin, alpha 8	2.20528	2.06265	0.0794732	-0.208295	3.26896	0.976447	-2.41358	2.75721	0.0834739	no
ENSG00000077984	2	0	5	0	0	28	36	64	CST7	cystatin F (leukocystatin)	-0.304855	-2.26482	1	-4.3318	0.728227	0.339328	-4.02694	0.457646	0.0519887	no
ENSG00000078018	48	184	66	61	78	164	106	74	MAP2	microtubule-associated protein 2	-1.37851	2.28267	0.539245	-1.25416	2.26356	0.823082	0.124352	2.53618	0.9565	no
ENSG00000078043	975	734	498	510	510	865	321	282	PIAS2	protein inhibitor of activated STAT, 2	0.662364	5.14653	0.629606	0.994401	4.87886	0.73297	0.332037	4.70185	0.817199	no
ENSG00000078053	35	36	40	170	160	78	495	833	AMPH	amphiphysin	-0.118239	0.905105	1	-3.73838	4.12054	0.164112	-3.62014	3.84081	0.00593245	no
ENSG00000078061	996	748	1028	938	803	2038	1364	2116	ARAF	v-raf murine sarcoma 3611 viral oncogene homolog	0.165564	5.47457	0.984124	-0.884882	6.2908	0.730815	-1.05045	6.13225	0.188343	no
ENSG00000078070	223	188	162	212	282	244	308	392	MCCC1	methylcrotonoyl-CoA carboxylase 1 (alpha)	0.349467	3.21216	0.938399	-0.496545	3.81815	0.926491	-0.846012	3.6465	0.51061	yes
ENSG00000078098	6560	2786	6138	1257	1616	95	792	286	FAP	fibroblast activation protein, alpha	0.555992	7.95379	0.864015	4.06802	6.53801	0.00090991	3.51203	6.60084	0.000133854	no
ENSG00000078114	0	84	1	6	2	84	163	28	NEBL	nebulette	-8.41363	0.542535	0.0355584	-9.52029	1.76436	0.0417038	-1.10666	1.82916	0.659887	no
ENSG00000078124	144	224	171	363	282	182	308	112	ACER3	alkaline ceramidase 3	-0.455445	3.12485	0.902496	-0.478379	3.17812	0.94188	-0.0229339	3.27362	0.993027	no
ENSG00000078140	1046	1722	1310	1930	1462	1471	2004	894	UBE2K	ubiquitin-conjugating enzyme E2K	-0.535333	6.03051	0.75273	-0.477409	6.02458	0.901157	0.0579243	6.15323	0.966161	no
ENSG00000078142	805	816	546	674	720	588	748	631	PIK3C3	phosphatidylinositol 3-kinase, catalytic subunit type 3	0.241293	5.12021	0.958951	0.295975	5.06057	0.949035	0.054682	5.00297	0.970771	no
ENSG00000078177	240	363	240	476	222	72	56	61	N4BP2	NEDD4 binding protein 2	-0.32897	3.76436	0.944794	1.9275	2.39119	0.510278	2.25647	2.94523	0.0441685	no
ENSG00000078237	120	218	266	212	189	153	68	58	C12orf5	chromosome 12 open reading frame 5	-1.01122	3.28741	0.483132	0.367296	2.28859	0.961181	1.37851	2.8921	0.301725	no
ENSG00000078246	764	770	866	864	973	373	360	627	TULP3	tubby like protein 3	-0.0985126	5.26716	1	0.752839	4.67769	0.827932	0.851351	4.8514	0.389503	no
ENSG00000078269	4004	1780	2038	3794	2582	1128	304	222	SYNJ2	synaptojanin 2	1.06858	6.96917	0.196305	2.86016	6.08782	0.0262571	1.79159	5.71826	0.0464672	no
ENSG00000078295	1	15	1	0	0	4188	1743	4452	ADCY2	adenylate cyclase 2 (brain)	-2.85244	-1.4417	0.596212	-11.5871	6.96289	3.52004e-08	-8.73466	6.64332	1.74785e-13	no
ENSG00000078304	1107	1471	1353	1558	1132	1251	722	503	PPP2R5C	protein phosphatase 2, regulatory subunit B', gamma	-0.35105	5.97762	0.894811	0.423551	5.42987	0.916298	0.774601	5.67227	0.38986	no
ENSG00000078319	16	12	14	22	28	12	40	111	PMS2P1	postmeiotic segregation increased 2 pseudogene 1	0.296982	-0.380297	0.996982	-1.75585	1.1666	0.79114	-2.05284	0.934399	0.301886	no
ENSG00000078328	831	1310	971	22	8	2004	1764	4767	RBFOX1	RNA binding protein, fox-1 homolog (C. elegans) 1	-0.456687	5.64115	0.832185	-1.77535	6.81415	0.378334	-1.31867	6.69999	0.139777	no
ENSG00000078369	7433	7948	8596	10868	10004	2220	3078	2766	GNB1	guanine nucleotide binding protein (G protein), beta polypeptide 1	-0.154289	8.58446	0.997629	1.46737	7.54015	0.381213	1.62166	7.8852	0.0466393	no
ENSG00000078399	94	161	98	250	221	344	145	81	HOXA9	homeobox A9	-0.461694	2.52258	0.934587	-1.0143	3.01202	0.851404	-0.552604	3.0103	0.759019	no
ENSG00000078401	6	14	22	154	44	280	378	320	EDN1	endothelin 1	-1.5652	-0.380297	0.729158	-5.73457	3.5739	0.0177923	-4.16937	3.29777	0.000361948	no
ENSG00000078403	412	434	317	460	508	670	902	396	MLLT10	myeloid/lymphoid or mixed-lineage leukemia (trithorax homolog, Drosophila); translocated to, 10	0.133789	4.2258	0.997483	-0.670889	4.84129	0.870008	-0.804678	4.71193	0.471087	no
ENSG00000078487	57	86	54	33	38	72	152	180	ZCWPW1	zinc finger, CW type with PWWP domain 1	-0.295807	1.70008	0.984124	-1.23854	2.49315	0.817002	-0.942731	2.41152	0.582462	no
ENSG00000078549	0	0	0	0	0	36	178	61	ADCYAP1R1	adenylate cyclase activating polypeptide 1 (pituitary) receptor type I	0	-3.3803	1	-9.52029	1.76436	0.0414463	-9.52029	1.45259	0.00014162	no
ENSG00000078596	1	0	0	6	5	552	396	858	ITM2A	integral membrane protein 2A	3.16993	-3.1579	0.651858	-9.06399	4.44546	0.000138058	-12.2339	4.12432	1.09623e-12	no
ENSG00000078618	3540	2822	2634	2422	2846	16346	5866	7425	NRD1	nardilysin (N-arginine dibasic convertase)	0.375891	7.17077	0.89423	-1.48058	8.63795	0.642859	-1.85647	8.39708	0.0752494	no
ENSG00000078668	833	504	669	592	770	1973	3382	3678	VDAC3	voltage-dependent anion channel 3	0.506094	5.00915	0.781473	-1.8537	6.88912	0.303609	-2.35979	6.61632	0.00197898	no
ENSG00000078674	2850	3094	2850	2262	2442	20896	4359	8380	PCM1	pericentriolar material 1	-0.0604696	7.13803	1	-1.97592	8.77503	0.520539	-1.91545	8.57059	0.099241	no
ENSG00000078687	622	337	444	372	348	448	618	671	TNRC6C	trinucleotide repeat containing 6C	0.67142	4.4952	0.66922	0.10333	4.82855	0.988265	-0.56809	4.60156	0.634763	no
ENSG00000078699	870	495	642	329	531	534	380	1071	CBFA2T2	core-binding factor, runt domain, alpha subunit 2; translocated to, 2	0.613745	5.00987	0.669303	0.394846	5.10301	0.928557	-0.2189	4.91064	0.879909	no
ENSG00000078747	1426	1900	1654	1798	1743	1356	1352	678	ITCH	itchy E3 ubiquitin protein ligase	-0.317445	6.31841	0.923816	0.337321	5.85452	0.931309	0.654766	6.06057	0.46329	no
ENSG00000078804	1439	2361	1567	556	594	1240	305	302	TP53INP2	tumor protein p53 inducible nuclear protein 2	-0.448695	6.42625	0.864015	1.22468	5.30533	0.612691	1.67337	5.79588	0.0614304	no
ENSG00000078808	6869	3673	3428	3375	4212	1688	2578	2173	SDF4	stromal cell derived factor 4	0.952053	7.8054	0.404435	1.67817	7.32058	0.250371	0.726115	7.02378	0.415309	no
ENSG00000078814	414	340	258	0	26	394	74	264	MYH7B	myosin, heavy chain 7B, cardiac muscle, beta	0.469318	4.02626	0.858898	0.762446	3.79213	0.871	0.293128	3.68579	0.868426	no
ENSG00000078900	1	18	0	24	8	0	0	0	TP73	tumor protein p73	-3.0199	-1.3214	0.620313	3.16993	-3.21037	0.584587	6.18982	-1.89487	0.0308793	no
ENSG00000078902	1420	1623	1420	1381	1544	2144	1262	2014	TOLLIP	toll interacting protein	-0.0995949	6.16048	1	-0.347412	6.36117	0.929672	-0.247817	6.34643	0.824738	no
ENSG00000078967	208	280	302	176	158	1411	352	859	UBE2D4	ubiquitin-conjugating enzyme E2D 4 (putative)	-0.484188	3.67136	0.874015	-2.07039	5.09036	0.353975	-1.5862	4.94793	0.113066	no
ENSG00000079102	118	446	222	46	45	160	170	232	RUNX1T1	runt-related transcription factor 1; translocated to, 1 (cyclin D-related)	-1.50007	3.6641	0.202805	-0.666256	3.04597	0.912843	0.833818	3.5739	0.512553	no
ENSG00000079134	240	201	188	257	223	198	266	240	THOC1	THO complex 1	0.303089	3.34535	0.950447	0.0324044	3.51452	0.999131	-0.270684	3.40499	0.870176	no
ENSG00000079150	353	344	184	328	433	98	78	61	FKBP7	FK506 binding protein 7	0.418958	3.82753	0.908631	2.15797	2.8437	0.360953	1.73902	2.89583	0.155231	no
ENSG00000079156	310	304	398	250	198	1062	401	4485	OSBPL6	oxysterol binding protein-like 6	-0.179135	4.02626	0.985487	-2.67661	6.23303	0.254074	-2.49748	5.99908	0.024433	no
ENSG00000079215	800	313	118	332	212	1011	208	794	SLC1A3	solute carrier family 1 (glial high affinity glutamate transporter), member 3	1.8917	4.30737	0.0295672	0.253644	5.08169	0.962131	-1.63806	4.55869	0.167585	no
ENSG00000079246	6134	4632	4108	6880	6252	5170	3746	6056	XRCC5	X-ray repair complementing defective repair in Chinese hamster cells 5 (double-strand-break rejoining)	0.489183	7.89583	0.859465	0.297589	7.98561	0.952079	-0.191594	7.83171	0.88815	no
ENSG00000079257	137	15	102	65	150	28	94	40	LXN	latexin	1.2259	2.05711	0.683095	1.34112	1.8818	0.779602	0.115221	1.4727	0.968351	no
ENSG00000079263	1	0	0	6	6	0	12	30	SP140	SP140 nuclear body protein	3.16993	-3.1579	0.651858	-3.65025	-0.707872	0.630796	-6.82018	-1.00179	0.0352758	no
ENSG00000079277	468	420	329	316	332	806	684	520	MKNK1	MAP kinase interacting serine/threonine kinase 1	0.321447	4.29095	0.938399	-0.517536	4.89931	0.907045	-0.838983	4.73292	0.427723	no
ENSG00000079308	9969	39378	12344	10530	7038	14388	19560	6126	TNS1	tensin 1	-1.37525	9.94765	0.617751	-0.422179	9.23081	0.947367	0.953068	9.78408	0.536214	no
ENSG00000079313	689	639	386	834	542	888	1224	556	REXO1	REX1, RNA exonuclease 1 homolog (S. cerevisiae)	0.426862	4.78293	0.874015	-0.368161	5.33609	0.931924	-0.795023	5.15225	0.435373	no
ENSG00000079332	1552	3301	2450	2122	2822	1281	1288	888	SAR1A	secretion associated, Ras related GTPase 1A	-0.889631	6.8702	0.45649	0.42953	5.91231	0.904319	1.31916	6.46801	0.0693241	no
ENSG00000079335	76	109	90	94	58	70	108	118	CDC14A	cell division cycle 14A	-0.388137	2.16917	0.954159	-0.376019	2.18956	0.961808	0.0121185	2.27791	0.998356	no
ENSG00000079337	46	14	20	46	82	512	822	552	RAPGEF3	Rap guanine nucleotide exchange factor (GEF) 3	1.42944	0.461005	0.579808	-3.76896	4.54154	0.0572263	-5.19841	4.21216	5.87713e-07	no
ENSG00000079385	0	0	0	0	0	44	286	32	CEACAM1	carcinoembryonic antigen-related cell adhesion molecule 1 (biliary glycoprotein)	0	-3.3803	1	-9.91638	2.15108	0.0333219	-9.91638	1.83693	0.000132435	no
ENSG00000079387	320	266	232	430	374	432	255	368	SENP1	SUMO1/sentrin specific peptidase 1	0.361766	3.72124	0.92189	-0.136086	4.05329	0.985182	-0.497852	3.90788	0.724777	no
ENSG00000079393	502	250	350	113	160	3460	1179	1796	DUSP13	dual specificity phosphatase 13	0.742483	4.14848	0.620313	-2.09494	6.38146	0.24735	-2.83743	6.08016	0.00041454	yes
ENSG00000079432	4181	2718	2536	2392	2472	2190	1634	1312	CIC	capicua transcriptional repressor	0.670406	7.23946	0.646985	1.2881	6.80659	0.442856	0.617697	6.64207	0.496482	no
ENSG00000079435	27	26	46	22	14	158	396	600	LIPE	lipase, hormone-sensitive	-0.413374	0.748986	0.973129	-3.82638	3.83524	0.117603	-3.41301	3.56924	0.00421694	no
ENSG00000079459	1265	3595	2860	1226	1752	2746	1656	4242	FDFT1	farnesyl-diphosphate farnesyltransferase 1	-1.35119	6.95025	0.103174	-1.18752	6.89539	0.622054	0.163674	7.1809	0.903868	no
ENSG00000079462	113	118	90	376	358	65	134	180	PAFAH1B3	platelet-activating factor acetylhydrolase 1b, catalytic subunit 3 (29kDa)	0.119601	2.38789	1	-0.160744	2.58549	0.987218	-0.280346	2.51936	0.892722	no
ENSG00000079482	160	230	240	158	178	158	188	143	OPHN1	oligophrenin 1	-0.554229	3.34762	0.84153	-0.0267793	2.97945	0.999602	0.52745	3.21813	0.726934	no
ENSG00000079616	122	136	158	1089	744	110	178	356	KIF22	kinesin family member 22	-0.268684	2.75584	0.973993	-0.814579	3.21589	0.883215	-0.545896	3.18652	0.744718	no
ENSG00000079691	366	462	436	188	355	39	104	102	LRRC16A	leucine rich repeat containing 16A	-0.294781	4.34535	0.950014	2.16231	2.8935	0.372776	2.45709	3.46895	0.0160992	no
ENSG00000079739	2048	1091	1022	974	1368	16346	4485	63836	PGM1	phosphoglucomutase 1	0.95484	6.05953	0.229012	-3.78447	10.0238	0.296905	-4.73931	9.70302	0.00260611	yes
ENSG00000079785	1052	1342	1488	1868	1916	1916	2582	1916	DDX1	DEAD (Asp-Glu-Ala-Asp) box helicase 1	-0.427623	5.95955	0.847377	-1.02304	6.48737	0.666674	-0.595417	6.47364	0.517932	no
ENSG00000079805	2500	2154	2088	2362	2080	3265	3217	4033	DNM2	dynamin 2	0.237171	6.75498	0.95735	-0.487466	7.28848	0.902822	-0.724636	7.14786	0.437825	no
ENSG00000079819	1216	1142	2058	2331	2800	608	2287	703	EPB41L2	erythrocyte membrane protein band 4.1-like 2	-0.395893	6.14522	0.901674	0.0199085	5.85512	0.999602	0.415802	6.03079	0.740647	yes
ENSG00000079841	6	20	82	58	54	0	34	0	RIMS1	regulating synaptic membrane exocytosis 1	-3.06125	0.86763	0.155239	-0.903615	-0.795335	0.950121	2.15763	0.487599	0.420817	no
ENSG00000079931	2693	214	910	1331	3714	0	23	20	MOXD1	monooxygenase, DBH-like 1	2.26032	5.93523	0.0113603	7.54124	5.04177	3.26337e-07	5.28092	3.49867	0.000162619	no
ENSG00000079950	608	1210	927	604	882	649	1354	898	STX7	syntaxin 7	-0.813316	5.46048	0.487047	-0.669334	5.39983	0.846121	0.143981	5.59927	0.908774	no
ENSG00000079974	179	182	158	182	205	104	110	140	RABL2B	RAB, member of RAS oncogene family-like 2B	0.0743715	3.07091	1	0.600652	2.69919	0.920139	0.526281	2.75721	0.755887	no
ENSG00000079999	1472	1223	1198	1107	1092	6046	3105	3784	KEAP1	kelch-like ECH-associated protein 1	0.282148	5.96363	0.934476	-1.55039	7.43499	0.481291	-1.83254	7.20523	0.0242892	no
ENSG00000080031	70	10	67	24	30	2	52	32	PTPRH	protein tyrosine phosphatase, receptor type, H	0.860394	1.29213	0.874015	1.28428	0.977255	0.845225	0.423884	0.732403	0.884325	no
ENSG00000080166	0	0	0	1	0	2	16	2	DCT	dopachrome tautomerase	0	-3.3803	1	-5.76377	-1.57294	0.420507	-5.76377	-1.79533	0.0614834	no
ENSG00000080189	829	620	554	674	654	268	490	457	SLC35C2	solute carrier family 35 (GDP-fucose transporter), member C2	0.497922	5.007	0.777073	1.03322	4.62252	0.705732	0.535301	4.52599	0.655315	no
ENSG00000080200	378	449	366	426	389	1510	564	900	CRYBG3	beta-gamma crystallin domain containing 3	-0.108379	4.26236	1	-1.39069	5.33395	0.557947	-1.28231	5.18918	0.162802	no
ENSG00000080298	326	196	240	154	96	502	158	352	RFX3	regulatory factor X, 3 (influences HLA class II expression)	0.58027	3.6197	0.790117	-0.0492843	4.01417	0.997568	-0.629554	3.80755	0.663941	no
ENSG00000080345	1012	1240	1532	3094	1663	1528	875	1650	RIF1	replication timing regulatory factor 1	-0.45367	5.92272	0.828026	-0.416774	5.92833	0.916201	0.0368962	6.0365	0.979043	no
ENSG00000080371	1039	861	955	859	892	4192	3822	2754	RAB21	RAB21, member RAS oncogene family	0.194406	5.51704	0.973129	-1.7884	7.14803	0.337964	-1.9828	6.91822	0.00927211	no
ENSG00000080493	255	524	600	684	508	39	30	56	SLC4A4	solute carrier family 4 (sodium bicarbonate cotransporter), member 4	-1.13969	4.47041	0.266739	2.60992	2.21962	0.284784	3.7496	3.59584	6.6858e-05	yes
ENSG00000080503	1818	1143	1398	1220	1314	1930	1548	1841	SMARCA2	SWI/SNF related, matrix associated, actin dependent regulator of chromatin, subfamily a, member 2	0.516913	6.12651	0.75273	0.0361571	6.42242	0.997568	-0.480756	6.23992	0.610432	no
ENSG00000080546	524	294	372	200	262	3800	6062	6138	SESN1	sestrin 1	0.653847	4.25874	0.694425	-3.34709	7.63268	0.0523796	-4.00094	7.32326	1.01381e-06	no
ENSG00000080561	78	98	84	52	90	420	206	317	MID2	midline 2	-0.222063	2.09002	0.991015	-2.00901	3.62673	0.504406	-1.78695	3.44625	0.123208	no
ENSG00000080573	4524	5242	3884	1186	3070	356	1020	606	COL5A3	collagen, type V, alpha 3	-0.0123834	7.77199	1	2.77537	6.28903	0.0116937	2.78775	6.73838	0.000116649	no
ENSG00000080603	6670	4826	4290	4189	3936	2529	1686	1818	SRCAP	Snf2-related CREBBP activator protein	0.549273	7.98165	0.821175	1.72971	7.25349	0.221342	1.18044	7.18566	0.136667	no
ENSG00000080608	213	332	412	454	468	202	508	175	KIAA0020	KIAA0020	-0.804087	3.94613	0.589663	-0.469626	3.73084	0.937422	0.334461	3.97637	0.83027	no
ENSG00000080709	0	0	0	0	0	4	18	22	KCNN2	potassium intermediate/small conductance calcium-activated channel, subfamily N, member 2	0	-3.3803	1	-6.88671	-0.679858	0.252455	-6.88671	-0.947338	0.0131252	no
ENSG00000080802	570	408	342	332	398	1312	583	2050	CNOT4	CCR4-NOT transcription complex, subunit 4	0.603907	4.40761	0.736105	-1.20585	5.76277	0.627834	-1.80976	5.49775	0.0384925	no
ENSG00000080815	1398	1194	1128	910	1204	656	750	607	PSEN1	presenilin 1	0.26797	5.89815	0.938519	1.05884	5.35906	0.602092	0.79087	5.38292	0.350287	no
ENSG00000080819	520	258	284	320	378	134	292	386	CPOX	coproporphyrinogen oxidase	0.9399	4.09544	0.380721	0.941675	4.00772	0.795787	0.00177481	3.7114	1	no
ENSG00000080822	324	337	347	452	424	807	596	227	CLDND1	claudin domain containing 1	-0.0779732	4.02058	1	-0.745619	4.55781	0.868796	-0.667646	4.48017	0.604651	no
ENSG00000080823	420	334	632	2176	1843	36	130	172	MOK	MOK protein kinase	-0.201578	4.47768	0.984124	1.89716	3.2009	0.471083	2.09874	3.65752	0.058079	no
ENSG00000080824	13230	4953	6770	13230	10302	11255	9070	4772	HSP90AA1	heat shock protein 90kDa alpha (cytosolic), class A member 1	1.17445	8.64201	0.365891	0.661253	8.84608	0.883215	-0.513201	8.46637	0.707181	no
ENSG00000080839	78	106	104	738	294	345	111	80	RBL1	retinoblastoma-like 1	-0.42825	2.23441	0.943154	-1.19442	2.90047	0.818784	-0.766174	2.86002	0.662745	no
ENSG00000080845	3796	3509	4250	3202	3092	2413	2520	1770	DLGAP4	discs, large (Drosophila) homolog-associated protein 4	-0.0313897	7.53172	1	0.764602	6.97877	0.765534	0.795992	7.11875	0.363729	no
ENSG00000080854	126	42	18	14	5	34	54	40	IGSF9B	immunoglobulin superfamily, member 9B	2.06582	1.6197	0.133127	1.55945	1.65313	0.711911	-0.506369	0.927131	0.826865	no
ENSG00000080947	84	139	71	109	70	24	66	16	CROCCP3	ciliary rootlet coiled-coil, rootletin pseudogene 3	-0.321499	2.26356	0.973993	1.24641	1.24906	0.828663	1.56791	1.6465	0.355865	no
ENSG00000080986	6	18	24	337	192	2	10	4	NDC80	NDC80 kinetochore complex component	-1.78617	-0.210372	0.633055	0.166249	-1.47341	0.991724	1.95242	-0.614763	0.314218	no
ENSG00000081014	552	776	833	755	583	512	382	458	AP4E1	adaptor-related protein complex 4, epsilon 1 subunit	-0.543322	5.11622	0.75195	0.292534	4.52057	0.955128	0.835856	4.83451	0.387244	no
ENSG00000081019	278	206	184	286	236	941	566	1131	RSBN1	round spermatid basic protein 1	0.511335	3.43134	0.856082	-1.66088	5.13343	0.445794	-2.17222	4.86668	0.0141019	no
ENSG00000081026	254	374	283	374	306	153	122	93	MAGI3	membrane associated guanylate kinase, WW and PDZ domain containing 3	-0.370904	3.87552	0.919877	1.04933	2.91891	0.801528	1.42023	3.31319	0.208089	no
ENSG00000081041	712	128	61	42	34	76	1054	119	CXCL2	chemokine (C-X-C motif) ligand 2	2.91184	3.8597	7.40506e-06	0.773958	4.56295	0.883215	-2.13788	3.79762	0.171514	no
ENSG00000081051	2	14	20	4	2	0	0	0	AFP	alpha-fetoprotein	-3.01057	-0.572942	0.316531	4.08746	-3.05837	0.419482	7.09803	-1.24279	0.00254779	no
ENSG00000081052	88	147	27	12	1	272	292	716	COL4A4	collagen, type IV, alpha 4	0.0164646	2.10083	1	-2.27591	4.04597	0.391348	-2.29237	3.81347	0.0732365	no
ENSG00000081059	178	50	130	682	759	28	39	32	TCF7	transcription factor 7 (T-cell specific, HMG-box)	0.982891	2.54253	0.669164	2.4269	1.77452	0.397235	1.44401	1.4727	0.39224	no
ENSG00000081087	822	1430	1434	874	753	996	548	514	OSTM1	osteopetrosis associated transmembrane protein 1	-0.800728	5.88493	0.457951	0.260886	5.11556	0.957548	1.06161	5.56573	0.188454	no
ENSG00000081148	24	44	10	9	10	6	0	6	IMPG2	interphotoreceptor matrix proteoglycan 2	-0.169094	0.427058	1	2.54806	-0.920866	0.608855	2.71716	-0.454298	0.1907	no
ENSG00000081154	644	843	652	927	840	1726	1265	1265	PCNP	PEST proteolytic signal containing nuclear protein	-0.214974	5.1015	0.970305	-1.13925	5.88062	0.602853	-0.924276	5.78988	0.261565	no
ENSG00000081177	346	216	376	280	271	370	372	772	EXD2	exonuclease 3'-5' domain containing 2	0.225087	3.91738	0.974654	-0.544395	4.48698	0.913019	-0.769482	4.3449	0.530468	no
ENSG00000081181	46	36	30	9	18	389	2622	184	ARG2	arginase 2	0.477628	0.917383	0.950447	-4.52933	5.28548	0.0705907	-5.00696	4.97329	0.000195589	no
ENSG00000081189	19633	17990	16359	464	391	2465	2612	5260	MEF2C	myocyte enhancer factor 2C	0.193011	9.75509	0.997185	2.51038	8.49132	0.101776	2.31737	8.74563	0.0137342	yes
ENSG00000081237	2	1	12	4	1	55	344	156	PTPRC	protein tyrosine phosphatase, receptor type, C	-1.64046	-1.57294	0.842277	-6.44489	2.76181	0.0499492	-4.80444	2.4727	0.00590336	no
ENSG00000081248	2400	3968	2707	44	38	5345	1027	7708	CACNA1S	calcium channel, voltage-dependent, L type, alpha 1S subunit	-0.475712	7.18338	0.859443	-0.967542	7.62883	0.806408	-0.491829	7.63964	0.739706	yes
ENSG00000081277	903	242	2176	867	240	118	1033	145	PKP1	plakophilin 1 (ectodermal dysplasia/skin fragility syndrome)	-0.420966	5.73475	0.967183	1.06348	4.72757	0.783191	1.48444	5.16041	0.290385	no
ENSG00000081307	284	322	374	424	342	214	520	262	UBA5	ubiquitin-like modifier activating enzyme 5	-0.29308	3.98018	0.94992	-0.225201	3.95062	0.970822	0.0678791	4.03079	0.970771	no
ENSG00000081320	680	1028	898	1939	1220	234	168	158	STK17B	serine/threonine kinase 17b	-0.501923	5.38568	0.791908	1.86437	3.9051	0.346121	2.36629	4.58318	0.00358522	no
ENSG00000081377	336	422	374	250	316	140	404	123	CDC14B	cell division cycle 14B	-0.244224	4.18703	0.96702	0.595463	3.60127	0.91302	0.839686	3.82232	0.526397	no
ENSG00000081386	310	296	253	218	222	376	138	302	ZNF510	zinc finger protein 510	0.175387	3.7913	0.987259	0.18858	3.76691	0.977082	0.0131935	3.72299	0.996806	no
ENSG00000081479	0	22	2	0	0	0	8	2	LRP2	low density lipoprotein receptor-related protein 2	-6.59991	-1.05837	0.138926	-4.79008	-2.21037	0.576727	1.80984	-1.24279	0.495819	no
ENSG00000081665	116	78	90	72	66	188	130	350	ZNF506	zinc finger protein 506	0.465072	2.21465	0.93028	-0.940017	3.24906	0.852358	-1.40509	3.02229	0.309694	no
ENSG00000081692	336	444	501	438	503	156	508	676	JMJD4	jumonji domain containing 4	-0.491698	4.36454	0.851963	-0.410604	4.33738	0.943572	0.0810937	4.46205	0.964361	no
ENSG00000081721	94	102	102	112	118	48	101	88	DUSP12	dual specificity phosphatase 12	-0.117686	2.28267	1	0.250444	2.02484	0.976078	0.368131	2.11476	0.858744	no
ENSG00000081760	643	1423	746	792	778	220	313	384	AACS	acetoacetyl-CoA synthetase	-0.754025	5.4952	0.627386	1.07255	4.23441	0.710746	1.82658	4.89396	0.0265924	no
ENSG00000081791	1040	842	744	868	842	918	978	1663	KIAA0141	KIAA0141	0.391137	5.39668	0.874015	-0.189905	5.78931	0.965834	-0.581041	5.62953	0.550348	no
ENSG00000081803	54	50	33	32	32	142	190	158	CADPS2	Ca++-dependent secretion activator 2	0.378845	1.19461	0.971123	-1.59456	2.72823	0.707949	-1.9734	2.48513	0.164432	no
ENSG00000081818	22	62	22	6	8	84	154	106	PCDHB4	protocadherin beta 4	-0.928999	0.842095	0.864593	-2.37527	2.1666	0.557588	-1.44627	2.07256	0.393832	no
ENSG00000081853	50	74	107	74	111	12	94	220	PCDHGA2	protocadherin gamma subfamily A, 2	-0.854379	1.92348	0.790117	-1.11797	2.20467	0.874463	-0.263587	2.3118	0.916896	no
ENSG00000081870	72	66	59	175	156	36	68	50	HSPB11	heat shock protein family B (small), member 11	0.203761	1.70008	0.997056	0.487095	1.49007	0.952502	0.283334	1.4727	0.904562	no
ENSG00000081913	262	182	127	185	142	384	400	1059	PHLPP1	PH domain and leucine rich repeat protein phosphatase 1	0.761481	3.20717	0.66922	-1.22906	4.66478	0.708139	-1.99054	4.37593	0.0576145	no
ENSG00000081923	305	374	1291	2021	2033	158	616	107	ATP8B1	ATPase, aminophospholipid transporter, class I, type 8B, member 1	-1.44827	4.98311	0.293596	0.0546069	3.84129	0.997568	1.50287	4.61745	0.210838	no
ENSG00000081985	0	0	0	0	0	235	189	1144	IL12RB2	interleukin 12 receptor, beta 2	0	-3.3803	1	-12.0301	4.24175	0.000427536	-12.0301	3.92166	2.95643e-09	no
ENSG00000082014	1097	1312	1050	1120	1136	1068	1168	2223	SMARCD3	SWI/SNF related, matrix associated, actin dependent regulator of chromatin, subfamily d, member 3	-0.106434	5.79338	0.999744	-0.438151	6.06161	0.912618	-0.331717	6.03566	0.763353	no
ENSG00000082068	222	182	200	170	224	224	426	678	WDR70	WD repeat domain 70	0.216855	3.28741	0.97842	-0.995256	4.22518	0.803294	-1.21211	4.04597	0.308234	no
ENSG00000082074	0	0	0	0	1	39	146	114	FYB	FYN binding protein	0	-3.3803	1	-9.64085	1.8818	0.032245	-9.64085	1.56924	7.58927e-05	no
ENSG00000082126	52	36	42	336	312	2	24	0	MPP4	membrane protein, palmitoylated 4 (MAGUK p55 subfamily member 4)	0.413885	1.1222	0.965098	2.56777	0.0459674	0.603471	2.15388	0.130665	0.341623	no
ENSG00000082146	122	175	120	78	99	877	296	726	STRADB	STE20-related kinase adaptor beta	-0.273578	2.75925	0.973993	-2.37413	4.60626	0.299345	-2.10055	4.40368	0.0403114	no
ENSG00000082153	680	948	886	1368	1034	680	738	912	BZW1	basic leucine zipper and W2 domains 1	-0.431318	5.33395	0.855398	-0.191728	5.17908	0.967685	0.239591	5.32499	0.833257	no
ENSG00000082175	0	0	0	0	0	62	34	30	PGR	progesterone receptor	0	-3.3803	1	-8.3966	0.685792	0.0940273	-8.3966	0.385237	0.000866506	no
ENSG00000082196	55	65	334	147	78	2	39	2	C1QTNF3	C1q and tumor necrosis factor related protein 3	-1.85651	2.88023	0.348838	1.93081	0.347623	0.727276	3.78732	2.11795	0.0296733	no
ENSG00000082212	144	248	224	256	240	996	269	623	ME2	malic enzyme 2, NAD(+)-dependent, mitochondrial	-0.71223	3.31551	0.726025	-2.12679	4.61406	0.39015	-1.41456	4.50845	0.193775	no
ENSG00000082213	333	388	347	312	238	570	253	290	C5orf22	chromosome 5 open reading frame 22	-0.142171	4.10352	0.994052	-0.155842	4.12551	0.982427	-0.0136703	4.15731	0.995881	no
ENSG00000082258	602	714	728	641	616	617	540	233	CCNT2	cyclin T2	-0.260186	5.03615	0.950062	0.377623	4.58549	0.940905	0.63781	4.77047	0.580095	no
ENSG00000082269	184	202	164	147	97	282	112	196	FAM135A	family with sequence similarity 135, member A	0.00785677	3.15368	1	-0.0959836	3.23073	0.991816	-0.10384	3.21365	0.958056	no
ENSG00000082293	782	170	686	12	8	0	13	78	COL19A1	collagen, type XIX, alpha 1	0.869367	4.71773	0.696968	4.68249	3.4027	0.0377076	3.81312	3.20015	0.0213249	no
ENSG00000082397	2476	820	974	1034	1152	220	1502	661	EPB41L3	erythrocyte membrane protein band 4.1-like 3	1.4647	6.09679	0.0158998	1.64004	5.86852	0.370571	0.175337	5.32948	0.911183	no
ENSG00000082438	176	908	778	308	568	272	634	348	COBLL1	cordon-bleu WH2 repeat protein-like 1	-2.25915	4.90202	0.000479773	-1.24733	4.10955	0.718652	1.01181	4.82427	0.303104	no
ENSG00000082458	239	224	228	206	286	102	143	124	DLG3	discs, large homolog 3 (Drosophila)	0.0806445	3.47976	1	0.957641	2.88649	0.830387	0.876997	2.99648	0.529455	no
ENSG00000082482	931	304	482	1315	3042	24	30	26	KCNK2	potassium channel, subfamily K, member 2	1.24399	4.78545	0.1201	5.11912	3.61264	0.000183262	3.87513	3.07256	0.000213912	no
ENSG00000082497	776	482	1022	588	264	18	19	12	SERTAD4	SERTA domain containing 4	0.0453166	5.19335	1	5.5594	3.32188	0.000138058	5.51408	3.90788	1.14774e-08	no
ENSG00000082512	332	530	664	598	382	64	257	35	TRAF5	TNF receptor-associated factor 5	-0.846307	4.61594	0.525847	1.48329	3.06265	0.681413	2.3296	3.9051	0.042187	no
ENSG00000082515	178	128	130	145	162	255	1110	478	MRPL22	mitochondrial ribosomal protein L22	0.464122	2.82264	0.90662	-1.78643	4.60626	0.525816	-2.25055	4.34149	0.0378956	no
ENSG00000082516	868	669	842	920	794	710	498	1107	GEMIN5	gem (nuclear organelle) associated protein 5	0.200232	5.25451	0.973129	0.169691	5.2595	0.972621	-0.030541	5.20316	0.984912	no
ENSG00000082641	13894	12820	14388	8085	9604	45139	52560	52560	NFE2L1	nuclear factor, erythroid 2-like 1	0.0304308	9.36187	1	-1.84995	10.9445	0.693645	-1.88038	10.735	0.206922	no
ENSG00000082684	2	4	5	0	0	0	52	42	SEMA5B	sema domain, seven thrombospondin repeats (type 1 and type 1-like), transmembrane domain (TM) and short cytoplasmic domain, (semaphorin) 5B	-1.12199	-1.8778	0.908053	-3.88791	0.320142	0.555875	-2.76592	0.117954	0.270882	no
ENSG00000082701	3078	3576	3092	2253	2492	1427	1244	1056	GSK3B	glycogen synthase kinase 3 beta	-0.115256	7.28622	0.999803	1.30885	6.35378	0.399876	1.42411	6.64276	0.04485	no
ENSG00000082781	6770	5794	7433	5005	5553	1567	3135	2939	ITGB5	integrin, beta 5	0.0337412	8.32267	1	1.41031	7.43539	0.427871	1.37657	7.64747	0.106031	no
ENSG00000082805	2554	1780	2260	2024	2505	1054	1580	1438	ERC1	ELKS/RAB6-interacting/CAST family member 1	0.338385	6.72299	0.916442	0.911921	6.31537	0.663268	0.573537	6.28539	0.519601	no
ENSG00000082898	2075	2707	3110	8796	5001	2206	1604	1743	XPO1	exportin 1	-0.487139	6.98201	0.827675	0.164796	6.5183	0.969565	0.651935	6.77199	0.463588	no
ENSG00000082996	264	326	216	134	190	729	957	622	RNF13	ring finger protein 13	-0.0377373	3.70008	1	-1.54262	4.95286	0.511604	-1.50489	4.77957	0.106031	yes
ENSG00000083067	4	0	0	1	1	0	0	0	TRPM3	transient receptor potential cation channel, subfamily M, member 3	5.04439	-2.64333	0.140217	5.04439	-2.79533	0.258831	0	-3.3803	1	no
ENSG00000083093	215	282	210	360	293	194	178	145	PALB2	partner and localizer of BRCA2	-0.194216	3.5125	0.986314	0.318927	3.15108	0.960791	0.513143	3.29071	0.731586	no
ENSG00000083097	410	504	576	356	440	406	325	584	DOPEY1	dopey family member 1	-0.39723	4.58163	0.895576	-0.0963761	4.37876	0.990302	0.300854	4.5296	0.823474	no
ENSG00000083099	306	608	520	502	551	551	561	268	LYRM2	LYR motif containing 2	-0.881894	4.52659	0.504878	-0.587905	4.34592	0.906085	0.293989	4.59584	0.830181	no
ENSG00000083123	150	228	226	226	242	60	55	166	BCKDHB	branched chain keto acid dehydrogenase E1, beta polypeptide	-0.597322	3.28741	0.807915	0.678633	2.39778	0.916201	1.27595	2.83887	0.366512	no
ENSG00000083168	2206	1240	1316	1598	1614	1743	1786	1250	KAT6A	K(lysine) acetyltransferase 6A	0.787486	6.25391	0.449391	0.469655	6.3914	0.888897	-0.317831	6.14032	0.758917	no
ENSG00000083223	658	645	520	482	488	750	1843	586	ZCCHC6	zinc finger, CCHC domain containing 6	0.175794	4.87158	0.98257	-0.687347	5.52847	0.849789	-0.863141	5.3859	0.40152	no
ENSG00000083290	424	330	436	255	332	610	252	528	ULK2	unc-51 like autophagy activating kinase 2	0.146674	4.25874	0.992625	-0.12795	4.45101	0.985905	-0.274624	4.37859	0.852458	no
ENSG00000083307	0	0	0	0	0	0	14	0	GRHL2	grainyhead-like 2 (Drosophila)	0	-3.3803	1	-5.26053	-1.92087	0.577623	-5.26053	-2.11726	0.157709	no
ENSG00000083312	4635	7062	5664	9070	6470	4635	2178	1656	TNPO1	transportin 1	-0.457127	8.1188	0.896932	0.715315	7.2983	0.821933	1.17244	7.66989	0.212793	no
ENSG00000083444	10530	8348	8572	7170	8085	1185	2028	1663	PLOD1	procollagen-lysine, 2-oxoglutarate 5-dioxygenase 1	0.315772	8.77957	0.958583	2.6956	7.53166	0.0232523	2.37983	7.71021	0.00161753	no
ENSG00000083454	201	384	127	46	48	304	163	350	P2RX5	purinergic receptor P2X, ligand-gated ion channel, 5	-0.345937	3.52258	0.962759	-0.437943	3.62252	0.942375	-0.0920067	3.68364	0.962268	no
ENSG00000083457	143	392	253	361	344	339	167	83	ITGAE	integrin, alpha E (antigen CD103, human mucosal lymphocyte antigen 1; alpha polypeptide)	-1.17258	3.66774	0.362736	-0.456948	3.15108	0.947391	0.715635	3.57855	0.620556	no
ENSG00000083520	964	1078	794	1066	1082	792	689	541	DIS3	DIS3 exosome endoribonuclease and 3'-5' exoribonuclease	0.042519	5.50743	1	0.516204	5.16756	0.88763	0.473685	5.22851	0.645558	no
ENSG00000083535	168	222	326	220	221	215	238	346	PIBF1	progesterone immunomodulatory binding factor 1	-0.7053	3.5306	0.744108	-0.664376	3.54896	0.902375	0.040924	3.70398	0.983341	no
ENSG00000083544	205	184	156	132	146	452	298	349	TDRD3	tudor domain containing 3	0.269908	3.14065	0.967614	-0.837146	3.97725	0.846065	-1.10705	3.79862	0.349696	no
ENSG00000083635	60	40	40	44	36	63	90	184	NUFIP1	nuclear fragile X mental retardation protein interacting protein 1	0.583464	1.22456	0.918929	-0.903354	2.28148	0.891197	-1.48682	2.03587	0.378356	no
ENSG00000083642	859	767	682	974	723	980	424	682	PDS5B	PDS5, regulator of cohesion maintenance, homolog B (S. cerevisiae)	0.245633	5.21091	0.951424	0.304904	5.14767	0.94828	0.0592705	5.08934	0.968802	no
ENSG00000083720	264	520	551	598	674	1112	152	746	OXCT1	3-oxoacid CoA transferase 1	-1.02	4.42383	0.370328	-1.34321	4.77579	0.700442	-0.323207	4.89163	0.837798	no
ENSG00000083750	196	256	248	97	172	143	161	194	RRAGB	Ras-related GTP binding B	-0.362366	3.49826	0.936074	0.239504	3.07503	0.971509	0.60187	3.28077	0.67336	no
ENSG00000083799	3305	1232	1820	890	1176	1623	1952	2648	CYLD	cylindromatosis (turban tumor syndrome)	1.11483	6.67023	0.18243	0.67197	6.83887	0.812775	-0.442862	6.47846	0.666398	no
ENSG00000083807	34	39	33	32	48	30	61	81	SLC27A5	solute carrier family 27 (fatty acid transporter), member 5	-0.0821685	0.842095	1	-0.751687	1.36117	0.926077	-0.669519	1.28646	0.75828	no
ENSG00000083812	214	257	154	162	212	112	161	244	ZNF324	zinc finger protein 324	0.0584376	3.33624	1	0.312205	3.14913	0.962131	0.253768	3.17122	0.887708	no
ENSG00000083814	104	104	143	138	115	139	115	152	ZNF671	zinc finger protein 671	-0.247654	2.51452	0.984124	-0.379533	2.63651	0.958424	-0.131879	2.67064	0.949529	no
ENSG00000083817	144	132	180	88	128	65	80	150	ZNF416	zinc finger protein 416	-0.115381	2.88649	1	0.549735	2.42383	0.933417	0.665116	2.5669	0.700441	no
ENSG00000083828	144	168	180	196	138	145	188	99	ZNF586	zinc finger protein 586	-0.272803	2.99474	0.971123	0	2.80953	1	0.272803	2.92348	0.883491	no
ENSG00000083838	266	184	222	192	214	178	482	387	ZNF446	zinc finger protein 446	0.389736	3.43988	0.919357	-0.39164	3.98712	0.947365	-0.781376	3.81249	0.562305	no
ENSG00000083842	22	62	24	30	34	4	4	0	-	-	-0.962847	0.86763	0.848581	2.98648	-1.13237	0.504811	3.94933	-0.00178569	0.0290395	no
ENSG00000083844	384	412	341	392	290	153	213	260	ZNF264	zinc finger protein 264	0.0284471	4.19335	1	0.879512	3.61122	0.824042	0.851065	3.73761	0.480483	no
ENSG00000083845	1205	1678	2025	1966	2520	4250	2569	6254	RPS5	ribosomal protein S5	-0.619609	6.29742	0.683095	-1.85441	7.42202	0.36496	-1.23481	7.33275	0.175583	no
ENSG00000083857	79634	63836	97890	79634	52636	232	480	328	FAT1	FAT atypical cadherin 1	-0.0220952	11.9156	1	7.84317	9.91966	7.50081e-07	7.86527	10.6103	4.12575e-09	no
ENSG00000083896	1718	896	890	744	694	1572	2276	2170	YTHDC1	YTH domain containing 1	0.943901	5.812	0.233563	-0.223577	6.53857	0.960479	-1.16748	6.22962	0.128318	no
ENSG00000083937	346	524	536	500	631	610	1096	470	CHMP2B	charged multivesicular body protein 2B	-0.615039	4.49826	0.748607	-1.0676	4.92462	0.732313	-0.45256	4.96222	0.709237	no
ENSG00000084070	738	241	409	794	928	716	1774	7181	SMAP2	small ArfGAP2	1.18287	4.47976	0.214521	-2.12682	6.96635	0.409072	-3.30969	6.63247	0.00284533	no
ENSG00000084072	400	286	334	304	358	285	553	1046	PPIE	peptidylprolyl isomerase E (cyclophilin E)	0.367601	4.03756	0.911623	-0.650601	4.78209	0.88451	-1.0182	4.59354	0.381398	no
ENSG00000084073	806	1102	1208	1403	1352	1174	514	329	ZMPSTE24	zinc metallopeptidase STE24	-0.518974	5.643	0.75385	0.261559	5.0868	0.960479	0.780532	5.38026	0.444453	no
ENSG00000084090	1739	2362	2095	2908	2446	10270	3216	4992	STARD7	StAR-related lipid transfer (START) domain containing 7	-0.357792	6.63326	0.905817	-1.82444	7.92355	0.457866	-1.46665	7.78367	0.139577	no
ENSG00000084092	289	418	402	390	316	760	476	600	NOA1	nitric oxide associated 1	-0.50437	4.15757	0.842277	-1.08213	4.67837	0.73467	-0.577763	4.67824	0.62159	no
ENSG00000084093	1567	2240	1940	1850	1310	465	368	232	REST	RE1-silencing transcription factor	-0.415469	6.52484	0.874015	2.14172	4.98602	0.126712	2.55719	5.65725	0.000135593	no
ENSG00000084110	4	1	0	4	0	0	8	35	HAL	histidine ammonia-lyase	2.72247	-2.50583	0.521893	-1.80944	-0.598938	0.852964	-4.5319	-0.947338	0.128735	no
ENSG00000084112	5612	4703	4192	4359	4113	2636	1992	1494	SSH1	slingshot protein phosphatase 1	0.335512	7.8598	0.937622	1.45942	7.13909	0.360095	1.12391	7.17304	0.167406	no
ENSG00000084207	2430	2500	2670	3884	4064	3596	4142	2353	GSTP1	glutathione S-transferase pi 1	-0.0892035	6.92766	1	-0.469058	7.23269	0.909517	-0.379854	7.19628	0.736889	no
ENSG00000084234	7410	6754	10270	8778	14385	3624	3960	3842	APLP2	amyloid beta (A4) precursor-like protein 2	-0.200021	8.6117	0.989419	0.960165	7.82152	0.703693	1.16019	8.09442	0.210838	no
ENSG00000084444	210	264	216	274	346	124	143	220	KIAA1467	KIAA1467	-0.192538	3.47768	0.986376	0.371178	3.08118	0.954402	0.563716	3.22999	0.708722	no
ENSG00000084463	980	424	432	398	534	1536	2246	7276	WBP11	WW domain binding protein 11	1.19493	4.8818	0.0968186	-1.91107	7.17597	0.414544	-3.106	6.83936	0.00103039	no
ENSG00000084623	1991	1924	1886	2476	2569	3110	4882	3384	EIF3I	eukaryotic translation initiation factor 3, subunit I	0.0636981	6.53832	1	-0.929423	7.32695	0.745053	-0.993121	7.18918	0.260739	no
ENSG00000084628	58	14	12	8	4	234	200	227	NKAIN1	Na+/K+ transporting ATPase interacting 1	2.14684	0.526593	0.197051	-1.92328	3.12551	0.573001	-4.07012	2.74279	0.00210329	no
ENSG00000084636	5386	3783	4524	2630	2095	435	1315	517	COL16A1	collagen, type XVI, alpha 1	0.374877	7.77652	0.916442	2.83319	6.52302	0.0146342	2.45831	6.66737	0.00110628	no
ENSG00000084652	2298	3133	2476	3850	3654	874	1050	1004	TXLNA	taxilin alpha	-0.287351	6.98475	0.944794	1.23532	5.9734	0.443629	1.52267	6.35898	0.0250428	yes
ENSG00000084674	0	4	0	0	0	75	20	56	APOB	apolipoprotein B	-4.08746	-2.64333	0.548894	-8.65702	0.932586	0.0827789	-4.56956	0.664097	0.0270953	no
ENSG00000084676	2434	2124	1876	980	1073	4252	2601	4886	NCOA1	nuclear receptor coactivator 1	0.283313	6.68759	0.939925	-0.684918	7.41137	0.846065	-0.968231	7.24075	0.28922	yes
ENSG00000084693	366	338	541	484	590	176	230	470	AGBL5	ATP/GTP binding protein-like 5	-0.263937	4.32361	0.966372	0.32575	3.90742	0.956124	0.589688	4.08323	0.666872	no
ENSG00000084710	84	102	173	84	60	24	101	111	EFR3B	EFR3 homolog B (S. cerevisiae)	-0.710136	2.54649	0.83506	0.0944915	1.97725	0.994357	0.804628	2.32291	0.661316	no
ENSG00000084731	692	583	941	748	916	144	278	330	KIF3C	kinesin family member 3C	-0.138995	5.15238	0.992625	1.46454	4.12353	0.53629	1.60354	4.45638	0.0861383	no
ENSG00000084733	1557	2690	2244	2660	2206	4002	2529	1774	RAB10	RAB10, member RAS oncogene family	-0.663946	6.7003	0.655033	-0.830198	6.88854	0.781494	-0.166252	6.99137	0.899279	no
ENSG00000084754	1957	1338	1854	1301	2305	12840	19606	13924	HADHA	hydroxyacyl-CoA dehydrogenase/3-ketoacyl-CoA thiolase/enoyl-CoA hydratase (trifunctional protein), alpha subunit	0.294162	6.3665	0.93813	-2.98143	9.18048	0.229802	-3.2756	8.89501	0.00173248	no
ENSG00000084764	1701	1526	1705	241	398	1739	2124	2162	MAPRE3	microtubule-associated protein, RP/EB family, member 3	0.0743968	6.30445	1	-0.239599	6.5367	0.956454	-0.313996	6.47551	0.765655	no
ENSG00000084774	1848	2132	2100	3272	2646	310	554	608	CAD	carbamoyl-phosphate synthetase 2, aspartate transcarbamylase, and dihydroorotase	-0.195363	6.60602	0.973993	1.91288	5.32014	0.164269	2.10824	5.77806	0.00190942	no
ENSG00000085063	3882	5654	8344	10526	16321	9600	4691	2731	CD59	CD59 molecule, complement regulatory protein	-0.850328	8.16128	0.651858	-0.547551	7.97175	0.910957	0.302777	8.21915	0.838177	no
ENSG00000085117	2095	1466	1954	1369	1281	206	689	1718	CD82	CD82 molecule	0.292935	6.46545	0.938399	1.26608	5.82305	0.594885	0.97315	5.85882	0.381035	no
ENSG00000085185	1048	403	506	704	670	389	470	414	BCORL1	BCL6 corepressor-like 1	1.20506	4.97358	0.0964539	1.30412	4.8052	0.52922	0.0990541	4.39581	0.949226	no
ENSG00000085224	3178	3606	4044	3544	3155	2238	1360	1946	ATRX	alpha thalassemia/mental retardation syndrome X-linked	-0.267331	7.43802	0.9549	0.782114	6.71147	0.756098	1.04944	6.98646	0.19317	no
ENSG00000085231	613	683	760	888	884	936	821	568	TAF9	TAF9 RNA polymerase II, TATA box binding protein (TBP)-associated factor, 32kDa	-0.235068	5.04457	0.959933	-0.338248	5.14424	0.941498	-0.10318	5.18118	0.939113	no
ENSG00000085265	0	0	0	0	0	20	78	38	FCN1	ficolin (collagen/fibrinogen domain containing) 1	0	-3.3803	1	-8.50647	0.789628	0.0937621	-8.50647	0.487599	0.000917168	no
ENSG00000085274	292	272	248	348	268	850	412	408	MYNN	myoneurin	0.167381	3.7107	0.989419	-0.930552	4.56368	0.806289	-1.09793	4.40106	0.315508	no
ENSG00000085276	74	88	90	184	124	279	931	194	MECOM	MDS1 and EVI1 complex locus	-0.26587	2.04597	0.984124	-2.65886	4.15692	0.319421	-2.39299	3.9344	0.0469713	no
ENSG00000085365	554	681	763	861	864	585	594	487	SCAMP1	secretory carrier membrane protein 1	-0.382037	5.00341	0.880686	-0.00346724	4.74124	1	0.37857	4.9051	0.746531	no
ENSG00000085377	1130	820	929	1018	1022	1426	960	2936	PREP	prolyl endopeptidase	0.369746	5.5291	0.874015	-0.650625	6.27702	0.851148	-1.02037	6.08751	0.263009	no
ENSG00000085382	170	141	166	203	190	182	152	162	HACE1	HECT domain and ankyrin repeat containing E3 ubiquitin protein ligase 1	0.147182	2.95062	0.998178	0.0401272	3.01631	0.998869	-0.107055	2.96489	0.957871	no
ENSG00000085415	566	864	738	1107	824	848	780	629	SEH1L	SEH1-like (S. cerevisiae)	-0.500907	5.12088	0.791597	-0.410491	5.0868	0.925298	0.0904157	5.21552	0.945638	no
ENSG00000085433	459	418	508	380	440	689	398	373	WDR47	WD repeat domain 47	-0.0125146	4.47665	1	-0.0844175	4.53184	0.991357	-0.0719028	4.52419	0.96532	no
ENSG00000085449	990	1061	1331	1705	1614	432	750	316	WDFY1	WD repeat and FYVE domain containing 1	-0.272686	5.76096	0.944017	0.987246	4.9051	0.71614	1.25993	5.22703	0.129562	no
ENSG00000085465	76	44	20	18	14	56	118	81	OVGP1	oviductal glycoprotein 1, 120kDa	1.24467	1.22456	0.62024	-0.161213	2.02484	0.988265	-1.40589	1.65972	0.438967	no
ENSG00000085491	596	838	634	1031	728	144	338	339	SLC25A24	solute carrier family 25 (mitochondrial carrier; phosphate carrier), member 24	-0.304336	5.05294	0.936322	1.12254	4.09645	0.707914	1.42687	4.46707	0.137042	no
ENSG00000085511	1057	364	512	642	560	848	937	868	MAP3K4	mitogen-activated protein kinase kinase kinase 4	1.27073	4.95584	0.0749984	0.25728	5.48001	0.953031	-1.01345	5.0869	0.26167	yes
ENSG00000085514	26	37	5	6	8	30	152	171	PILRA	paired immunoglobin-like type 2 receptor alpha	0.30648	0.244194	0.997483	-2.17273	2.21589	0.63366	-2.47921	1.95955	0.178144	no
ENSG00000085552	6	2	0	6	6	0	16	2	IGSF9	immunoglobulin superfamily, member 9	2.44478	-2.1579	0.53479	0	-1.3803	1	-2.44478	-1.79533	0.452295	no
ENSG00000085563	0	0	2	0	1	16	10	6	ABCB1	ATP-binding cassette, sub-family B (MDR/TAP), member 1	-3.16993	-2.96526	0.75195	-6.43185	-1.05837	0.292664	-3.26192	-1.24279	0.173175	no
ENSG00000085644	282	257	309	235	254	596	258	384	ZNF213	zinc finger protein 213	-0.00510463	3.77283	1	-0.549079	4.19713	0.915925	-0.543975	4.12273	0.692467	no
ENSG00000085662	4769	1092	878	1278	1655	1848	1414	3224	AKR1B1	aldo-keto reductase family 1, member B1 (aldose reductase)	2.27535	6.75434	1.64929e-05	1.14127	7.07901	0.572063	-1.13407	6.34524	0.180034	no
ENSG00000085719	1086	1107	1220	1447	1732	712	1104	912	CPNE3	copine III	-0.099436	5.7741	1	0.256111	5.51981	0.953144	0.355547	5.60412	0.733682	no
ENSG00000085721	842	663	692	524	546	917	917	1130	RRN3	RRN3 RNA polymerase I transcription factor homolog (S. cerevisiae)	0.313547	5.13999	0.919357	-0.230659	5.51679	0.959473	-0.544206	5.37759	0.577782	no
ENSG00000085733	3217	4692	4818	6046	6546	976	5242	523	CTTN	cortactin	-0.563711	7.67102	0.795832	0.517692	6.9025	0.916834	1.0814	7.2869	0.388622	no
ENSG00000085741	44	173	14	4	5	306	130	452	WNT11	wingless-type MMTV integration site family, member 11	-1.0853	1.92348	0.853004	-2.74654	3.49622	0.327312	-1.66124	3.38125	0.287848	no
ENSG00000085760	302	224	280	264	297	532	790	674	MTIF2	mitochondrial translational initiation factor 2	0.261006	3.70008	0.966224	-1.1392	4.79088	0.698003	-1.40021	4.59125	0.148036	no
ENSG00000085788	536	636	730	826	759	556	754	470	DDHD2	DDHD domain containing 2	-0.34958	4.93259	0.906913	-0.146577	4.8021	0.980681	0.203003	4.92166	0.878678	no
ENSG00000085831	6	0	6	4	8	50	60	48	TTC39A	tetratricopeptide repeat domain 39A	0.970854	-1.79533	0.934587	-3.10753	1.04597	0.503868	-4.07838	0.740718	0.0402768	no
ENSG00000085832	1278	1774	1357	888	1043	3336	2544	1776	EPS15	epidermal growth factor receptor pathway substrate 15	-0.29271	6.14294	0.93813	-0.99767	6.74608	0.69565	-0.70496	6.69612	0.451082	no
ENSG00000085840	18	24	8	238	144	118	28	6	ORC1	origin recognition complex, subunit 1	0.168682	-0.157905	1	-1.48661	1.09544	0.846065	-1.65529	0.897687	0.463606	no
ENSG00000085871	143	137	145	54	70	222	258	384	MGST2	microsomal glutathione S-transferase 2	0.0203021	2.78628	1	-1.00942	3.60697	0.816944	-1.02972	3.4727	0.418144	no
ENSG00000085872	1357	1348	1081	1606	1099	1251	1048	1148	CHERP	calcium homeostasis endoplasmic reticulum protein	0.160043	5.92348	0.984124	0.240018	5.85212	0.954402	0.0799752	5.82085	0.948559	no
ENSG00000085978	525	544	520	368	440	862	884	1029	ATG16L1	autophagy related 16-like 1 (S. cerevisiae)	-0.0191043	4.67408	1	-0.816987	5.31145	0.78741	-0.797883	5.20804	0.3836	no
ENSG00000085982	1034	767	898	750	834	278	793	734	USP40	ubiquitin specific peptidase 40	0.312672	5.43615	0.919877	0.781075	5.09493	0.806452	0.468403	5.06265	0.694369	no
ENSG00000085998	2160	1610	2252	1798	2060	2298	1260	2917	POMGNT1	protein O-linked mannose N-acetylglucosaminyltransferase 1 (beta 1,2-)	0.161673	6.5922	0.987018	0.00111356	6.69702	1	-0.16056	6.6347	0.901726	no
ENSG00000085999	6	20	14	504	241	0	37	6	RAD54L	RAD54-like (S. cerevisiae)	-1.48332	-0.441698	0.75195	-1.23912	-0.547407	0.914423	0.244203	-0.259282	0.944883	no
ENSG00000086015	5608	1571	2217	1099	1364	6668	13220	45213	MAST2	microtubule associated serine/threonine kinase 2	1.56599	7.23349	0.0237903	-1.95214	9.72947	0.627384	-3.51812	9.36997	0.00931345	no
ENSG00000086061	2476	1006	1661	1566	1520	1462	906	1281	DNAJA1	DnaJ (Hsp40) homolog, subfamily A, member 1	0.892731	6.36482	0.404435	1.0254	6.20208	0.589072	0.132666	5.92485	0.913493	no
ENSG00000086062	7716	6259	6674	5871	6138	1932	1448	1134	B4GALT1	UDP-Gal:betaGlcNAc beta 1,4- galactosyltransferase, polypeptide 1	0.254864	8.36894	0.973129	2.35831	7.19878	0.0483036	2.10345	7.38929	0.00390811	no
ENSG00000086065	475	428	482	320	398	376	915	844	CHMP5	charged multivesicular body protein 5	0.0620443	4.47665	1	-0.583148	4.97395	0.891064	-0.645192	4.87473	0.576918	no
ENSG00000086102	1038	944	778	812	920	1329	1854	1542	NFX1	nuclear transcription factor, X-box binding 1	0.269686	5.46833	0.942614	-0.601486	6.11431	0.848901	-0.871172	5.95442	0.289321	no
ENSG00000086189	180	274	324	402	366	266	198	422	DIMT1	DIM1 dimethyladenosine transferase 1 homolog (S. cerevisiae)	-0.73175	3.64945	0.693941	-0.713956	3.68848	0.887893	0.0177938	3.84274	0.993803	no
ENSG00000086200	330	332	341	504	362	536	284	530	IPO11	importin 11	-0.0281299	4.01345	1	-0.447313	4.3408	0.929835	-0.419183	4.28717	0.758374	no
ENSG00000086232	1628	1558	1628	1663	1896	1394	2063	1244	EIF2AK1	eukaryotic translation initiation factor 2-alpha kinase 1	0.031352	6.26956	1	0.0550912	6.24929	0.993456	0.0237392	6.24486	0.987444	no
ENSG00000086289	1570	1419	1886	486	914	614	286	2037	EPDR1	ependymin related 1	-0.07388	6.2877	1	0.681314	5.76021	0.857269	0.755194	5.90788	0.524682	no
ENSG00000086300	0	0	0	0	0	8	74	72	SNX10	sorting nexin 10	0	-3.3803	1	-8.68533	0.959553	0.0971565	-8.68533	0.655327	0.00114053	no
ENSG00000086475	440	430	409	717	554	970	478	553	SEPHS1	selenophosphate synthetase 1	0.0688127	4.36229	1	-0.600044	4.87768	0.885663	-0.668856	4.77452	0.556457	no
ENSG00000086504	462	372	530	685	768	440	562	748	MRPL28	mitochondrial ribosomal protein L28	0.0347559	4.4547	1	-0.336346	4.73605	0.948412	-0.371102	4.67607	0.774154	yes
ENSG00000086544	467	770	468	278	249	589	1170	1302	ITPKC	inositol-trisphosphate 3-kinase C	-0.406422	4.77536	0.89687	-1.12734	5.40761	0.659778	-0.720915	5.37091	0.47341	no
ENSG00000086570	4	0	2	52	104	0	16	12	FAT2	FAT atypical cadherin 2	1.87447	-2.3803	0.743526	-1.19719	-1.05837	0.916201	-3.07166	-1.3803	0.299817	no
ENSG00000086589	704	620	738	762	773	944	570	1338	RBM22	RNA binding motif protein 22	0.0521544	5.04876	1	-0.433298	5.41898	0.918595	-0.485452	5.3408	0.655699	no
ENSG00000086598	2891	3508	3572	5964	4881	2148	2646	1502	TMED2	transmembrane emp24 domain trafficking protein 2	-0.292169	7.31913	0.945065	0.462072	6.78634	0.89814	0.754241	7.00621	0.398275	no
ENSG00000086619	105	39	38	40	33	192	118	80	ERO1LB	ERO1-like beta (S. cerevisiae)	1.4445	1.58933	0.39702	-0.307792	2.59412	0.966467	-1.75229	2.19562	0.265216	no
ENSG00000086666	409	406	491	260	340	1108	2509	1628	ZFAND6	zinc finger, AN1-type domain 6	-0.132968	4.39229	0.997483	-2.09547	6.0868	0.212908	-1.9625	5.88461	0.0106669	no
ENSG00000086712	282	278	300	452	349	778	550	260	TXLNG	taxilin gamma	-0.0353588	3.79296	1	-0.908183	4.49468	0.81836	-0.872824	4.38524	0.463026	no
ENSG00000086730	12	22	12	27	14	154	138	144	LAT2	linker for activation of T cells family, member 2	-0.498119	-0.26482	0.973993	-3.58455	2.45259	0.265772	-3.08643	2.20467	0.0354755	no
ENSG00000086758	63836	29208	29208	25469	34100	8588	11243	15714	HUWE1	HECT, UBA and WWE domain containing 1, E3 ubiquitin protein ligase	1.128	10.9343	0.691313	2.42967	10.2205	0.288609	1.30167	9.8177	0.309664	yes
ENSG00000086827	258	266	226	460	362	596	546	578	ZW10	zw10 kinetochore protein	0.0686787	3.59698	1	-1.15162	4.57535	0.711502	-1.2203	4.41542	0.226824	no
ENSG00000086848	144	124	134	212	172	118	134	74	ALG9	ALG9, alpha-1,2-mannosyltransferase	0.158552	2.70717	0.998178	0.405753	2.52057	0.954402	0.2472	2.51209	0.903868	no
ENSG00000086967	1986	1202	506	9	6	4480	3402	6458	MYBPC2	myosin binding protein C, fast type	1.21744	5.88805	0.203146	-1.26709	7.61529	0.61739	-2.48453	7.26878	0.00373932	no
ENSG00000086991	31	91	48	18	12	92	450	170	NOX4	NADPH oxidase 4	-1.16153	1.49417	0.694843	-2.93153	3.17237	0.355235	-1.77	3.04764	0.218719	no
ENSG00000087008	439	663	600	492	420	159	389	272	ACOX3	acyl-CoA oxidase 3, pristanoyl	-0.524437	4.77283	0.788701	0.683311	3.9269	0.87763	1.20775	4.32913	0.232642	no
ENSG00000087053	824	708	929	1382	1112	242	694	220	MTMR2	myotubularin related protein 2	0.00966045	5.30328	1	1.09629	4.5768	0.711513	1.08663	4.75053	0.30445	no
ENSG00000087074	3402	1480	1349	1306	1650	2154	7170	3088	PPP1R15A	protein phosphatase 1, regulatory subunit 15A	1.26602	6.64138	0.0677348	-0.282309	7.56935	0.957877	-1.54833	7.19439	0.0956125	no
ENSG00000087076	34	8	24	14	38	5	56	111	HSD17B14	hydroxysteroid (17-beta) dehydrogenase 14	1.08153	0.204665	0.81972	-0.751687	1.36117	0.933417	-1.83322	1.03924	0.403136	no
ENSG00000087077	508	614	664	1138	1210	108	468	218	TRIP6	thyroid hormone receptor interactor 6	-0.330915	4.8421	0.919357	0.940326	3.97505	0.806402	1.27124	4.32153	0.249126	no
ENSG00000087085	154	800	64	4	2	1278	444	896	ACHE	acetylcholinesterase (Yt blood group)	-1.48735	4.03474	0.634489	-2.50154	5.06057	0.203511	-1.01419	5.06761	0.471687	no
ENSG00000087086	6046	10530	6869	6237	17094	7681	34017	34017	FTL	ferritin, light polypeptide	-0.524942	8.5521	0.882393	-2.06154	9.93897	0.595424	-1.5366	9.80464	0.29741	no
ENSG00000087087	1278	1356	1142	1968	1544	1676	1712	1536	SRRT	serrate, RNA effector molecule	0.0331111	5.91967	1	-0.360949	6.22008	0.925284	-0.39406	6.15731	0.688608	no
ENSG00000087088	844	629	978	1026	1130	195	302	361	BAX	BCL2-associated X protein	0.0709342	5.29742	1	1.56081	4.35948	0.460406	1.48988	4.57099	0.103586	no
ENSG00000087095	215	178	226	190	200	161	560	106	NLK	nemo-like kinase	0.0899274	3.32245	1	-0.358404	3.65588	0.958424	-0.448331	3.57506	0.795816	no
ENSG00000087111	1640	1706	1476	1224	1633	416	560	902	PIGS	phosphatidylinositol glycan anchor biosynthesis, class S	0.0437586	6.27195	1	1.38928	5.40352	0.420507	1.34552	5.60554	0.0778119	no
ENSG00000087116	4181	15666	9300	9604	9042	84	831	346	ADAMTS2	ADAM metallopeptidase with thrombospondin type 1 motif, 2	-1.57802	8.8661	0.247603	3.31386	6.03174	0.0125613	4.89187	7.97709	1.92165e-06	no
ENSG00000087152	1702	1746	1605	1828	1940	1298	1133	1186	ATXN7L3	ataxin 7-like 3	0.0226377	6.33938	1	0.497356	5.99881	0.875551	0.474719	6.06637	0.602273	no
ENSG00000087157	878	590	436	488	513	643	722	856	PGS1	phosphatidylglycerophosphate synthase 1	0.775116	4.9341	0.496458	0.246008	5.22101	0.958091	-0.529108	4.9671	0.629479	no
ENSG00000087191	1471	1538	1576	2084	1930	2736	2722	2108	PSMC5	proteasome (prosome, macropain) 26S subunit, ATPase, 5	-0.0819649	6.19933	1	-0.77772	6.76261	0.788215	-0.695755	6.68175	0.437841	no
ENSG00000087206	382	218	260	264	284	592	1274	818	UIMC1	ubiquitin interaction motif containing 1	0.67628	3.79296	0.684719	-1.22751	5.2056	0.6319	-1.90379	4.92895	0.0318364	no
ENSG00000087237	2	0	0	0	0	3	24	42	CETP	cholesteryl ester transfer protein, plasma	4.08746	-2.96526	0.39291	-3.44392	-0.0765166	0.559366	-7.53138	-0.398445	0.00767174	no
ENSG00000087245	79690	19633	29246	39506	52682	2710	7948	9326	MMP2	matrix metallopeptidase 2 (gelatinase A, 72kDa gelatinase, 72kDa type IV collagenase)	1.70518	11.007	0.369721	3.58049	10.2247	0.0648156	1.87531	9.36943	0.104398	no
ENSG00000087250	14	10	0	0	0	16	3	20	MT3	metallothionein 3	1.46263	-1.05837	0.827675	0.105933	-0.44956	0.995432	-1.35669	-0.819582	0.635292	no
ENSG00000087253	349	218	620	768	632	148	161	122	LPCAT2	lysophosphatidylcholine acyltransferase 2	-0.263637	4.25512	0.975068	1.27976	3.24175	0.690757	1.5434	3.61858	0.160931	no
ENSG00000087258	6	0	8	9	4	46	264	112	GNAO1	guanine nucleotide binding protein (G protein), alpha activating activity polypeptide O	0.570316	-1.64333	0.983761	-4.52271	2.38789	0.193646	-5.09302	2.07913	0.0085502	no
ENSG00000087263	543	568	595	618	740	1502	896	1769	OGFOD1	2-oxoglutarate and iron-dependent oxygenase domain containing 1	-0.098805	4.77621	1	-1.35482	5.82366	0.512135	-1.25602	5.6804	0.120967	no
ENSG00000087266	1035	1352	720	1248	1078	632	768	324	SH3BP2	SH3-domain binding protein 2	-0.00139307	5.63883	1	0.848694	5.05381	0.769965	0.850087	5.19183	0.379622	no
ENSG00000087269	706	1011	743	916	826	1792	1466	1204	NOP14	NOP14 nucleolar protein	-0.312859	5.3027	0.932667	-1.07485	5.95732	0.631758	-0.761995	5.90186	0.3782	no
ENSG00000087274	5538	6237	5768	4936	5600	5951	3672	10837	ADD1	adducin 1 (alpha)	-0.116196	8.13384	1	-0.300401	8.28626	0.958303	-0.184205	8.28482	0.906769	no
ENSG00000087299	58	66	50	44	29	112	74	91	L2HGDH	L-2-hydroxyglutarate dehydrogenase	0	1.52659	1	-0.669645	2.04177	0.926077	-0.669645	1.95241	0.734005	no
ENSG00000087301	99	88	98	134	106	110	92	71	TXNDC16	thioredoxin domain containing 16	0.0900804	2.21962	1	0.121402	2.18956	0.99084	0.0313216	2.17122	0.991402	no
ENSG00000087302	234	464	616	508	686	1136	1782	3276	C14orf166	chromosome 14 open reading frame 166	-1.20601	4.40106	0.248633	-3.14065	6.27165	0.0508569	-1.93463	6.12829	0.0159375	no
ENSG00000087303	3459	4578	5654	5162	9965	216	1240	508	NID2	nidogen 2 (osteonidogen)	-0.564644	7.77631	0.810772	2.4013	6.0267	0.0788582	2.96594	6.87308	0.000399868	no
ENSG00000087338	132	132	140	136	96	68	96	71	GMCL1	germ cell-less, spermatogenesis associated 1	-0.0430286	2.71422	1	0.751905	2.17045	0.903754	0.794933	2.3118	0.637614	no
ENSG00000087365	3606	2209	2529	3204	3204	2092	4953	4953	SF3B2	splicing factor 3b, subunit 2, 145kDa	0.606095	7.0623	0.692834	-0.149355	7.55007	0.979122	-0.75545	7.3293	0.462182	no
ENSG00000087448	963	942	1044	1262	1064	230	378	199	KLHL42	kelch-like family member 42	-0.0442523	5.56368	1	1.83945	4.41574	0.31363	1.8837	4.75053	0.0230176	no
ENSG00000087460	17990	13230	12398	17134	20896	29246	20896	20896	GNAS	GNAS complex locus	0.48947	9.44757	0.919877	-0.396431	10.0618	0.955405	-0.885901	9.85864	0.554781	no
ENSG00000087470	775	1130	867	1448	1600	1080	1020	1098	DNM1L	dynamin 1-like	-0.365514	5.47457	0.896932	-0.459876	5.57862	0.902822	-0.0943617	5.64346	0.939323	no
ENSG00000087494	292	0	38	80	40	2	12	8	PTHLH	parathyroid hormone-like hormone	3.93305	2.42706	0.0140631	5.29159	1.95062	0.0109786	1.35853	-0.572942	0.630237	no
ENSG00000087495	0	10	0	0	0	24	18	78	PHACTR3	phosphatase and actin regulator 3	-5.35755	-1.96526	0.361669	-8.32643	0.619703	0.110113	-2.96888	0.427058	0.18956	no
ENSG00000087502	620	633	780	828	888	814	611	570	ERGIC2	ERGIC and golgi 2	-0.188386	5.02839	0.975429	-0.101066	4.9767	0.988265	0.0873193	5.03671	0.949725	no
ENSG00000087510	2	0	0	0	0	0	18	20	TFAP2C	transcription factor AP-2 gamma (activating enhancer binding protein 2 gamma)	4.08746	-2.96526	0.39291	-2.58967	-0.795335	0.762019	-6.67713	-1.11726	0.0376827	no
ENSG00000087586	28	60	54	540	328	38	57	93	AURKA	aurora kinase A	-1.02227	1.24419	0.75385	-1.15872	1.42706	0.86868	-0.136451	1.58318	0.957588	no
ENSG00000087589	392	761	1033	104	84	8	23	44	CASS4	Cas scaffolding protein family member 4	-1.194	5.13277	0.159772	3.96412	2.51149	0.0466634	5.15811	4.17352	1.66604e-07	no
ENSG00000087842	52	76	84	49	83	147	381	326	PIR	pirin (iron-binding nuclear protein)	-0.620277	1.80292	0.89423	-2.44986	3.45575	0.396019	-1.82958	3.29777	0.134752	no
ENSG00000087884	35	60	59	55	68	268	154	438	AAMDC	adipogenesis associated, Mth938 domain containing	-0.763419	1.35667	0.870613	-3.02943	3.43828	0.258831	-2.26601	3.2476	0.0611933	no
ENSG00000087903	250	80	166	196	156	61	199	307	RFX2	regulatory factor X, 2 (influences HLA class II expression)	1.02253	3.00628	0.542659	0.403309	3.30795	0.950939	-0.619216	2.98252	0.733853	no
ENSG00000087995	138	168	178	128	144	140	174	425	METTL2A	methyltransferase like 2A	-0.32584	2.97138	0.956314	-0.835369	3.40924	0.873662	-0.50953	3.39449	0.752348	no
ENSG00000088035	42	60	67	88	80	78	37	56	ALG6	ALG6, alpha-1,3-glucosyltransferase	-0.594917	1.48595	0.915984	-0.439446	1.40761	0.960791	0.155471	1.56456	0.949725	no
ENSG00000088038	1200	956	950	1581	1148	709	729	906	CNOT3	CCR4-NOT transcription complex, subunit 3	0.332447	5.63837	0.902424	0.618944	5.41412	0.84062	0.286496	5.35441	0.79464	no
ENSG00000088053	1	1	0	0	1	0	28	0	GP6	glycoprotein VI (platelet)	0.847997	-2.96526	0.973129	-3.07166	-1.17084	0.773511	-3.91966	-1.41682	0.28126	no
ENSG00000088179	258	313	356	264	196	588	85	260	PTPN4	protein tyrosine phosphatase, non-receptor type 4 (megakaryocyte)	-0.374475	3.90047	0.916843	-0.269424	3.84732	0.967096	0.105051	3.95241	0.958056	no
ENSG00000088205	459	524	520	606	516	480	874	1034	DDX18	DEAD (Asp-Glu-Ala-Asp) box polypeptide 18	-0.185508	4.59412	0.983761	-0.794108	5.09898	0.817593	-0.6086	5.04681	0.57256	no
ENSG00000088247	1562	2606	1994	3995	2884	2884	1872	2213	KHSRP	KH-type splicing regulatory protein	-0.558202	6.62533	0.757366	-0.572557	6.67955	0.868522	-0.0143545	6.797	0.993364	no
ENSG00000088256	1400	1750	2008	1986	1994	2362	1746	1833	GNA11	guanine nucleotide binding protein (G protein), alpha 11 (Gq class)	-0.424505	6.36901	0.864396	-0.500279	6.46303	0.887479	-0.0757733	6.54288	0.953332	no
ENSG00000088280	1068	1288	1084	786	950	2318	1694	2635	ASAP3	ArfGAP with SH3 domain, ankyrin repeat and PH domain 3	-0.151176	5.78545	0.987704	-1.05274	6.53465	0.655024	-0.901566	6.43813	0.284987	no
ENSG00000088298	534	422	432	501	674	246	514	890	EDEM2	ER degradation enhancer, mannosidase alpha-like 2	0.322519	4.47976	0.934476	-0.0425821	4.71773	0.997875	-0.365101	4.59354	0.799875	no
ENSG00000088305	52	22	54	136	88	4	42	8	DNMT3B	DNA (cytosine-5-)-methyltransferase 3 beta	0.451238	1.10083	0.960937	1.52399	0.452593	0.79882	1.07276	0.427058	0.641694	no
ENSG00000088320	0	0	0	0	0	46	44	106	REM1	RAS (RAD and GEM)-like GTP-binding 1	0	-3.3803	1	-9.0325	1.29213	0.060149	-9.0325	0.984275	0.000253624	no
ENSG00000088325	37	120	158	2090	1451	101	78	64	TPX2	TPX2, microtubule-associated	-1.90592	2.36117	0.15073	-1.12776	1.78963	0.862218	0.778163	2.35034	0.644983	no
ENSG00000088340	710	94	27	68	115	8	147	14	FER1L4	fer-1-like 4 (C. elegans), pseudogene	3.55009	3.74382	2.89535e-06	3.65281	3.41249	0.0820305	0.102726	1.52659	0.97528	no
ENSG00000088356	426	282	342	190	280	276	628	323	PDRG1	p53 and DNA-damage regulated 1	0.449153	4.07913	0.87127	0.058735	4.31754	0.995432	-0.390418	4.15964	0.785713	no
ENSG00000088367	1256	1150	987	1022	1431	336	830	350	EPB41L1	erythrocyte membrane protein band 4.1-like 1	0.233224	5.76563	0.956314	1.31332	5.06057	0.532026	1.08009	5.13658	0.238097	no
ENSG00000088387	1140	1502	1570	1136	620	816	2132	534	DOCK9	dedicator of cytokinesis 9	-0.430104	6.07708	0.848302	-0.0259171	5.7965	0.999131	0.404187	5.97813	0.738225	no
ENSG00000088448	10543	6252	3352	692	836	2660	4355	6134	ANKRD10	ankyrin repeat domain 10	1.13456	8.33345	0.419696	1.26627	8.1523	0.584498	0.131713	7.77218	0.931143	no
ENSG00000088451	99	74	80	72	74	42	188	54	TGDS	TDP-glucose 4,6-dehydratase	0.36205	2.05155	0.959933	0.0644887	2.23073	0.997671	-0.297562	2.10513	0.899292	no
ENSG00000088538	407	170	162	91	104	44	62	94	DOCK3	dedicator of cytokinesis 3	1.2932	3.57584	0.149022	2.60773	2.88415	0.208609	1.31453	2.37992	0.366731	no
ENSG00000088543	233	168	206	190	257	310	223	347	C3orf18	chromosome 3 open reading frame 18	0.317101	3.29448	0.949986	-0.332052	3.75027	0.956429	-0.649153	3.60156	0.637561	no
ENSG00000088682	768	576	520	384	482	1090	1776	2738	COQ9	coenzyme Q9	0.486836	4.90356	0.79799	-1.28218	6.25904	0.557947	-1.76901	6.00987	0.0234577	no
ENSG00000088726	0	0	0	0	0	24	35	67	TMEM40	transmembrane protein 40	0	-3.3803	1	-8.3966	0.685792	0.0970004	-8.3966	0.385237	0.000972247	no
ENSG00000088727	66	50	107	48	38	56	92	134	KIF9	kinesin family member 9	-0.249792	1.87394	0.990624	-0.509382	2.09544	0.948826	-0.25959	2.10835	0.908175	no
ENSG00000088756	148	109	140	140	98	50	84	154	ARHGAP28	Rho GTPase activating protein 28	0.249222	2.68938	0.981705	0.623832	2.41412	0.923475	0.37461	2.39317	0.852234	no
ENSG00000088766	406	485	387	465	426	1322	1507	838	CRLS1	cardiolipin synthase 1	-0.102818	4.36117	1	-1.58979	5.61441	0.400756	-1.48697	5.44911	0.0660758	no
ENSG00000088808	110	50	67	80	112	744	526	1094	PPP1R13B	protein phosphatase 1, regulatory subunit 13B	0.909554	1.89893	0.723081	-2.83928	4.89699	0.13596	-3.74884	4.58028	8.60322e-05	no
ENSG00000088812	3174	2462	2736	1982	2462	534	1130	1451	ATRN	attractin	0.288333	7.06713	0.938811	1.61192	6.24015	0.267223	1.32358	6.32066	0.0888345	no
ENSG00000088826	1812	147	202	235	261	74	268	234	SMOX	spermine oxidase	3.37535	5.11622	6.36384e-12	3.23757	4.84611	0.0141505	-0.137785	3.1666	0.94562	no
ENSG00000088827	4	22	16	0	0	80	527	396	SIGLEC1	sialic acid binding Ig-like lectin 1, sialoadhesin	-2.21299	-0.380297	0.513626	-6.34129	3.60697	0.0232918	-4.12829	3.33532	0.00197179	no
ENSG00000088832	1820	2061	1770	1786	2246	1544	2662	1999	FKBP1A	FK506 binding protein 1A, 12kDa	-0.0737776	6.50056	1	-0.184518	6.59143	0.966597	-0.110741	6.59211	0.931384	no
ENSG00000088833	1080	663	943	798	722	984	3226	1902	NSFL1C	NSFL1 (p97) cofactor (p47)	0.427502	5.4292	0.858898	-0.915572	6.43348	0.757559	-1.34307	6.21365	0.123926	no
ENSG00000088836	65	96	69	28	16	199	68	102	SLC4A11	solute carrier family 4, sodium borate transporter, member 11	-0.343367	1.91738	0.971123	-0.91884	2.40761	0.884132	-0.575473	2.38524	0.763545	no
ENSG00000088854	826	1061	833	818	744	1084	2200	633	C20orf194	chromosome 20 open reading frame 194	-0.197195	5.44731	0.973129	-0.660493	5.83372	0.85265	-0.463298	5.80483	0.688099	no
ENSG00000088876	221	171	192	210	235	389	599	323	ZNF343	zinc finger protein 343	0.283899	3.23931	0.958951	-0.983184	4.20842	0.797893	-1.26708	4.01545	0.261862	no
ENSG00000088881	68	4	5	9	6	52	175	90	EBF4	early B-cell factor 4	3.88066	0.40978	0.0035572	-0.63497	2.23809	0.929672	-4.51563	1.69009	0.00852023	no
ENSG00000088882	110	0	0	40	55	0	164	182	CPXM1	carboxypeptidase X (M14 family), member 1	9.783	0.892721	2.23872e-09	-0.0682303	2.47768	0.998451	-9.85123	1.77351	0.00176639	no
ENSG00000088888	1455	1712	1226	1611	1728	1882	1568	996	MAVS	mitochondrial antiviral signaling protein	-0.0138141	6.1377	1	-0.026524	6.1484	0.998869	-0.01271	6.14991	0.994072	no
ENSG00000088899	210	196	212	156	152	806	262	457	LZTS3	Leucine zipper putative tumor suppressor 3	0.0417949	3.32014	1	-1.27488	4.38706	0.705732	-1.31668	4.22184	0.238097	no
ENSG00000088930	2178	1308	1656	1820	2118	2509	2238	2384	XRN2	5'-3' exoribonuclease 2	0.55542	6.36454	0.732936	-0.126131	6.80535	0.980657	-0.681551	6.60056	0.446837	no
ENSG00000088970	350	304	356	148	192	520	418	548	KIZ	kizuna centrosomal protein	0.0848577	4.02342	1	-0.500894	4.46833	0.916665	-0.585751	4.37192	0.629385	no
ENSG00000088986	788	1208	1558	1836	2142	525	418	910	DYNLL1	dynein, light chain, LC8-type 1	-0.811435	5.8324	0.467502	0.351304	4.99093	0.939667	1.16274	5.47426	0.150771	no
ENSG00000088992	2	0	0	0	0	24	94	92	TESC	tescalcin	4.08746	-2.96526	0.39291	-5.04439	1.40106	0.224424	-9.13186	1.07913	0.000274136	no
ENSG00000089006	386	354	329	782	602	965	822	1009	SNX5	sorting nexin 5	0.176654	4.10486	0.984632	-1.27146	5.25904	0.586789	-1.44811	5.06637	0.0824833	no
ENSG00000089009	504	822	678	972	898	1532	2276	2557	RPL6	ribosomal protein L6	-0.57335	5.00772	0.736922	-2.07343	6.36727	0.20208	-1.50008	6.24084	0.0457148	no
ENSG00000089022	394	472	374	484	452	682	482	588	MAPKAPK5	mitogen-activated protein kinase-activated protein kinase 5	-0.102431	4.31783	1	-0.567624	4.69251	0.901157	-0.465193	4.6465	0.707758	no
ENSG00000089041	26	3	0	0	2	16	42	54	P2RX7	purinergic receptor P2X, ligand-gated ion channel, 7	4.00692	-0.835977	0.0520443	-0.519856	0.809527	0.956124	-4.52678	0.263559	0.0314914	no
ENSG00000089048	302	232	268	195	250	504	986	1172	ESF1	ESF1, nucleolar pre-rRNA processing protein, homolog (S. cerevisiae)	0.272496	3.69295	0.959538	-1.55453	5.15692	0.500707	-1.82703	4.92895	0.0429481	no
ENSG00000089050	208	224	186	338	312	118	142	110	RBBP9	retinoblastoma binding protein 9	0.0209469	3.32014	1	0.753426	2.81446	0.884903	0.732479	2.92348	0.625472	no
ENSG00000089053	1986	2352	2112	2311	2456	1539	2112	2746	ANAPC5	anaphase promoting complex subunit 5	-0.168461	6.69117	0.984124	-0.102561	6.65433	0.985654	0.0659003	6.70597	0.960685	no
ENSG00000089057	1136	942	1148	978	1004	114	262	180	SLC23A2	solute carrier family 23 (ascorbic acid transporter), member 2	0.120446	5.69295	0.994933	2.61495	4.35102	0.0832514	2.49451	4.67281	0.0025695	no
ENSG00000089060	399	444	367	227	284	344	541	520	SLC8B1	solute carrier family 8 (sodium/lithium/calcium exchanger), member B1	-0.0233059	4.28267	1	-0.23108	4.44307	0.965834	-0.207774	4.41801	0.886905	no
ENSG00000089063	624	1050	763	877	859	1144	632	1065	TMEM230	transmembrane protein 230	-0.538671	5.28918	0.774583	-0.60172	5.38167	0.868796	-0.0630489	5.48513	0.963865	no
ENSG00000089091	47	37	30	42	30	6	25	34	DZANK1	double zinc ribbon and ankyrin repeat domains 1	0.486958	0.941631	0.950062	1.11272	0.526593	0.871	0.625758	0.447522	0.790123	no
ENSG00000089094	538	439	410	689	556	336	263	280	KDM2B	lysine (K)-specific demethylase 2B	0.341752	4.47872	0.92249	0.876425	4.09645	0.800679	0.534673	4.06099	0.679533	no
ENSG00000089101	4	2	4	0	0	1074	892	3382	C20orf26	chromosome 20 open reading frame 26	0.400538	-1.96526	0.992795	-8.75553	6.00772	8.78183e-06	-9.15607	5.68687	1.18568e-14	no
ENSG00000089123	82	68	40	64	56	26	150	91	TASP1	taspase, threonine aspartase, 1	0.601526	1.64945	0.906631	-0.118009	2.09948	0.991816	-0.719535	1.88649	0.73759	no
ENSG00000089127	68	0	10	0	2	38	83	168	OAS1	2'-5'-oligoadenylate synthetase 1, 40/46kDa	3.73256	0.427058	0.0314957	-0.501722	2.13146	0.950353	-4.23428	1.56924	0.0367954	no
ENSG00000089154	5345	5786	4950	6254	5345	4415	3333	10546	GCN1L1	GCN1 general control of amino-acid synthesis 1-like 1 (yeast)	-0.00619458	8.00835	1	-0.190142	8.14907	0.974475	-0.183947	8.12353	0.906921	yes
ENSG00000089157	2555	4591	4004	4108	4486	7056	79652	52652	RPLP0	ribosomal protein, large, P0	-0.750146	7.48027	0.622961	-4.18432	10.7345	0.273489	-3.43417	10.4727	0.0333669	no
ENSG00000089159	3673	6869	4349	5163	4692	4101	3625	2685	PXN	paxillin	-0.610768	7.89747	0.806998	0.0818818	7.40229	0.990094	0.69265	7.69912	0.496263	no
ENSG00000089163	27	40	33	22	23	63	29	93	SIRT4	sirtuin 4	-0.433206	0.762661	0.970184	-1.18779	1.40106	0.86672	-0.754584	1.36386	0.726239	no
ENSG00000089177	311	300	208	185	240	580	806	571	KIF16B	kinesin family member 16B	0.291956	3.72299	0.952013	-1.06839	4.77199	0.731557	-1.36035	4.57099	0.167406	no
ENSG00000089195	329	169	212	253	220	504	792	297	TRMT6	tRNA methyltransferase 6 homolog (S. cerevisiae)	0.787898	3.51856	0.621176	-0.690416	4.53409	0.878024	-1.47831	4.25197	0.168614	no
ENSG00000089199	12	0	4	0	1	6	290	214	CHGB	chromogranin B (secretogranin 1)	2.51245	-1.50583	0.453834	-3.81054	2.66955	0.360386	-6.32299	2.3312	0.00432615	no
ENSG00000089220	1998	1726	1924	2178	2226	4217	3410	4318	PEBP1	phosphatidylethanolamine binding protein 1	0.130652	6.4998	0.992625	-0.994771	7.38778	0.712419	-1.12542	7.2275	0.185204	no
ENSG00000089225	31	6	24	34	14	0	0	61	TBX5	T-box 5	1.04114	0.100829	0.855088	0.605385	0.263559	0.961808	-0.435753	-0.0440139	0.915296	no
ENSG00000089234	281	412	369	418	352	746	398	554	BRAP	BRCA1 associated protein	-0.474573	4.09544	0.862252	-1.00991	4.57608	0.771173	-0.535336	4.57913	0.664367	no
ENSG00000089248	1003	1148	1128	1166	1675	292	492	1140	ERP29	endoplasmic reticulum protein 29	-0.182158	5.71642	0.974654	0.645074	5.13885	0.865888	0.827232	5.33738	0.419709	no
ENSG00000089250	11	0	1	0	8	368	206	426	NOS1	nitric oxide synthase 1 (neuronal)	4.15381	-1.79533	0.093574	-4.90563	3.61264	0.0429949	-9.05943	3.27934	1.56407e-08	no
ENSG00000089280	3512	3355	2414	5970	5122	2031	2786	1870	FUS	FUS RNA binding protein	0.28396	7.21574	0.94992	0.655867	6.93697	0.818483	0.371906	6.90349	0.729988	no
ENSG00000089289	682	478	350	328	516	2000	793	2231	IGBP1	immunoglobulin (CD79A) binding protein 1	0.71997	4.60079	0.619732	-1.29587	6.09999	0.569502	-2.01584	5.81495	0.0128578	no
ENSG00000089327	913	374	1002	1138	1315	303	452	707	FXYD5	FXYD domain containing ion transport regulator 5	0.408142	5.19902	0.919142	0.905533	4.83827	0.759392	0.497392	4.77351	0.70344	no
ENSG00000089335	378	319	289	156	194	1144	329	482	ZNF302	zinc finger protein 302	0.314199	3.98894	0.93813	-0.785548	4.81261	0.848638	-1.09975	4.62701	0.334065	no
ENSG00000089351	814	394	352	366	375	666	2702	848	GRAMD1A	GRAM domain containing 1A	1.12559	4.64761	0.16695	-0.787718	5.91834	0.824268	-1.91331	5.57739	0.0404224	no
ENSG00000089356	1	0	0	0	0	2	1	22	FXYD3	FXYD domain containing ion transport regulator 3	3.16993	-3.1579	0.651858	-2.91045	-1.29283	0.723399	-6.08037	-1.57294	0.0556314	no
ENSG00000089472	1454	332	561	342	773	16	52	206	HEPH	hephaestin	1.70302	5.23503	0.00716705	3.99089	4.38125	0.0145474	2.28788	3.49867	0.0766697	no
ENSG00000089486	554	416	508	450	389	523	746	878	CDIP1	cell death-inducing p53 target 1	0.261928	4.57002	0.95641	-0.369328	5.02325	0.93696	-0.631257	4.88696	0.564788	no
ENSG00000089505	35	36	50	38	38	6	19	14	CMTM1	CKLF-like MARVEL transmembrane domain containing 1	-0.296026	1.02342	0.98771	1.42018	-0.0227453	0.811928	1.71621	0.37459	0.337571	no
ENSG00000089558	0	0	0	0	0	8	6	0	KCNH4	potassium voltage-gated channel, subfamily H (eag-related), member 4	0	-3.3803	1	-5.26053	-1.92087	0.514695	-5.26053	-2.11726	0.10723	no
ENSG00000089597	14410	19615	17124	14410	20883	2800	2274	3710	GANAB	glucosidase, alpha; neutral AB	-0.350239	9.67733	0.96867	2.29903	8.12166	0.106762	2.64927	8.7724	0.00317862	no
ENSG00000089639	302	254	332	134	196	38	148	114	GMIP	GEM interacting protein	0.0436296	3.83887	1	1.59334	2.87237	0.620976	1.54971	3.10513	0.218863	no
ENSG00000089682	162	160	205	116	166	340	114	84	RBM41	RNA binding motif protein 41	-0.171778	3.09273	0.992586	-0.146542	3.08731	0.988265	0.0252354	3.13225	0.992809	no
ENSG00000089685	14	78	106	2018	1123	0	36	6	BIRC5	baculoviral IAP repeat containing 5	-2.70534	1.70717	0.0581993	0	-0.380297	1	2.70534	1.18042	0.174204	no
ENSG00000089692	6	14	8	40	26	6	16	16	LAG3	lymphocyte-activation gene 3	-0.861024	-0.877797	0.930891	-1.06242	-0.679858	0.910957	-0.201399	-0.572942	0.944883	no
ENSG00000089693	2542	2037	2287	2424	2661	1408	2917	3302	MLF2	myeloid leukemia factor 2	0.233585	6.78125	0.960148	-0.000189159	6.93273	1	-0.233774	6.84382	0.849801	no
ENSG00000089723	23	22	59	81	88	0	18	6	OTUB2	OTU deubiquitinase, ubiquitin aldehyde binding 2	-0.812914	0.8161	0.888438	1.50901	-0.598938	0.845825	2.32193	0.143265	0.269524	no
ENSG00000089737	3532	2144	2311	2112	2324	2814	4650	6044	DDX24	DEAD (Asp-Glu-Ala-Asp) box helicase 24	0.66503	6.99926	0.624447	-0.350283	7.67702	0.941797	-1.01531	7.43132	0.281197	no
ENSG00000089775	175	144	166	134	166	246	184	145	ZBTB25	zinc finger and BTB domain containing 25	0.174954	2.97432	0.9925	-0.131155	3.18576	0.988448	-0.306109	3.10352	0.861191	no
ENSG00000089818	288	176	188	235	269	206	326	515	NECAP1	NECAP endocytosis associated 1	0.661766	3.39668	0.740584	-0.277049	4.01095	0.962665	-0.938815	3.77047	0.463282	no
ENSG00000089820	140	42	78	241	224	112	508	190	ARHGAP4	Rho GTPase activating protein 4	1.22068	2.09002	0.506701	-0.946913	3.52358	0.85091	-2.16759	3.17429	0.108613	no
ENSG00000089847	30	14	10	2	5	3	101	76	ANKRD24	ankyrin repeat domain 24	1.31298	-0.0583692	0.721943	-0.997004	1.38789	0.910957	-2.30998	1.03924	0.282318	no
ENSG00000089876	890	584	530	482	501	676	618	452	DHX32	DEAH (Asp-Glu-Ala-His) box polypeptide 32	0.676007	5.00772	0.580886	0.612679	4.98821	0.861263	-0.0633279	4.78461	0.967299	no
ENSG00000089902	1026	1226	1074	1594	1160	818	533	446	RCOR1	REST corepressor 1	-0.164584	5.73691	0.984124	0.776278	5.0868	0.796673	0.940862	5.30164	0.268314	no
ENSG00000089916	1592	1886	1403	1342	1291	882	835	683	GPATCH2L	G patch domain containing 2-like	-0.0468051	6.28947	1	0.992656	5.58549	0.616756	1.03946	5.77427	0.16945	no
ENSG00000090006	615	902	655	350	292	744	1302	1244	LTBP4	latent transforming growth factor beta binding protein 4	-0.340049	5.12353	0.916442	-0.834338	5.55376	0.769533	-0.494289	5.54362	0.628429	no
ENSG00000090013	158	110	349	208	422	1186	526	1458	BLVRB	biliverdin reductase B (flavin reductase (NADPH))	-0.538214	3.31783	0.906913	-2.74055	5.32361	0.125869	-2.20234	5.1271	0.0222552	no
ENSG00000090020	1632	2236	1874	1452	1566	288	756	370	SLC9A1	solute carrier family 9, subfamily A (NHE1, cation proton antiporter 1), member 1	-0.332475	6.52358	0.919052	1.79155	5.19619	0.255471	2.12402	5.73188	0.00339088	no
ENSG00000090054	706	796	783	802	868	288	358	467	SPTLC1	serine palmitoyltransferase, long chain base subunit 1	-0.161244	5.1965	0.98461	0.928018	4.45496	0.763879	1.08926	4.69759	0.245289	no
ENSG00000090060	2319	2636	2522	3752	3078	4703	2648	2509	PAPOLA	poly(A) polymerase alpha	-0.153301	6.90414	0.988273	-0.503099	7.19276	0.901313	-0.349798	7.17314	0.762675	no
ENSG00000090061	1004	1627	1377	1661	1548	1002	944	583	CCNK	cyclin K	-0.581066	6.00557	0.70324	0.25212	5.40964	0.955405	0.833186	5.73423	0.314227	no
ENSG00000090097	1031	1843	1306	1326	1084	2028	690	2034	PCBP4	poly(rC) binding protein 4	-0.610789	6.0661	0.698533	-0.619467	6.1193	0.864765	-0.00867789	6.24742	0.99772	no
ENSG00000090104	0	0	1	0	1	56	262	208	RGS1	regulator of G-protein signaling 1	-2.32193	-3.1579	0.874015	-10.455	2.6804	0.0095806	-8.13306	2.36655	3.0969e-05	yes
ENSG00000090238	831	785	502	182	296	2861	1220	1298	YPEL3	yippee-like 3 (Drosophila)	0.368845	5.08731	0.900757	-1.10934	6.22194	0.647226	-1.47818	6.00254	0.0757851	no
ENSG00000090263	130	164	196	151	189	440	366	424	MRPS33	mitochondrial ribosomal protein S33	-0.4691	2.98894	0.905817	-1.65617	4.03756	0.560802	-1.18707	3.94163	0.292576	no
ENSG00000090266	310	452	607	518	604	1522	659	1650	NDUFB2	NADH dehydrogenase (ubiquinone) 1 beta subcomplex, 2, 8kDa	-0.772121	4.45996	0.619968	-2.04198	5.63825	0.252455	-1.26986	5.55634	0.143584	no
ENSG00000090273	592	354	370	352	394	1054	2601	3971	NUDC	nudC nuclear distribution protein	0.709414	4.40325	0.631193	-2.10206	6.62568	0.273489	-2.81148	6.32706	0.0007751	no
ENSG00000090316	694	1102	1046	1436	1189	531	494	775	MAEA	macrophage erythroblast attacher	-0.629894	5.51047	0.651858	0.209932	4.90857	0.965834	0.839827	5.24833	0.331251	no
ENSG00000090339	4290	1248	3602	220	1140	506	1818	862	ICAM1	intercellular adhesion molecule 1	0.822961	7.19367	0.665281	2.01407	6.4893	0.144401	1.19111	6.27183	0.207714	no
ENSG00000090372	1404	1240	1310	1623	1463	1448	1532	1136	STRN4	striatin, calmodulin binding protein 4	0.139033	5.98602	0.989287	0.0332595	6.05224	0.997671	-0.105773	6.00254	0.93129	no
ENSG00000090376	318	348	20	38	20	468	638	128	IRAK3	interleukin-1 receptor-associated kinase 3	0.788908	3.46937	0.902572	-0.371153	4.22703	0.951723	-1.16006	3.95241	0.499513	no
ENSG00000090382	0	0	0	0	4	128	312	893	LYZ	lysozyme	0	-3.3803	1	-11.7959	4.0088	0.000622274	-11.7959	3.68902	5.59857e-09	no
ENSG00000090432	1082	620	650	646	794	598	544	1286	MUL1	mitochondrial E3 ubiquitin protein ligase 1	0.768755	5.23809	0.464839	0.418838	5.40024	0.918595	-0.349916	5.1542	0.775875	no
ENSG00000090447	142	124	93	188	140	184	463	284	TFAP4	transcription factor AP-4 (activating enhancer binding protein 4)	0.387804	2.54649	0.947701	-1.12724	3.69785	0.785863	-1.51504	3.47519	0.211895	no
ENSG00000090470	324	430	349	450	428	236	361	594	PDCD7	programmed cell death 7	-0.265536	4.14978	0.958951	-0.293043	4.1924	0.960479	-0.0275069	4.24906	0.988982	no
ENSG00000090487	1294	1584	1471	1039	1384	1628	740	1373	SPG21	spastic paraplegia 21 (autosomal recessive, Mast syndrome)	-0.239313	6.1232	0.956314	0.0533709	5.91977	0.993876	0.292684	6.03037	0.789119	no
ENSG00000090520	2736	1013	2004	1442	1284	463	1438	426	DNAJB11	DnaJ (Hsp40) homolog, subfamily B, member 11	0.8589	6.52634	0.50558	1.81839	5.92776	0.225054	0.959493	5.68418	0.335864	yes
ENSG00000090530	110	58	132	698	967	16	64	87	LEPREL1	leprecan-like 1	0.211246	2.29213	0.99408	0.98102	1.77452	0.874463	0.769775	1.81741	0.709699	no
ENSG00000090534	10	18	8	0	2	6	85	49	THPO	thrombopoietin	-0.374396	-0.572942	0.990624	-2.20833	0.923483	0.72154	-1.83393	0.757206	0.389059	no
ENSG00000090539	245	580	554	46	29	238	362	250	CHRD	chordin	-1.21015	4.47041	0.21021	-0.209619	3.72692	0.97364	1.00053	4.25922	0.333005	no
ENSG00000090554	24	48	30	25	20	58	69	84	FLT3LG	fms-related tyrosine kinase 3 ligand	-0.697562	0.789628	0.912067	-1.54624	1.54452	0.792396	-0.84868	1.52178	0.67098	no
ENSG00000090565	1490	1427	1188	810	761	1084	1389	1554	RAB11FIP3	RAB11 family interacting protein 3 (class II)	0.188484	6.04001	0.973129	0.150556	6.05146	0.972621	-0.0379284	5.99735	0.977809	no
ENSG00000090581	908	794	812	663	990	532	549	896	GNPTG	N-acetylglucosamine-1-phosphate transferase, gamma subunit	0.177266	5.33395	0.978352	0.462339	5.11805	0.910957	0.285072	5.10875	0.811736	no
ENSG00000090612	267	338	322	322	267	54	101	127	ZNF268	zinc finger protein 268	-0.305497	3.90047	0.945261	1.50487	2.74124	0.649214	1.81036	3.19259	0.108821	no
ENSG00000090615	5108	6756	5539	6658	5242	1216	1523	790	GOLGA3	golgin A3	-0.267235	8.12229	0.970195	2.11834	6.69735	0.0784795	2.38558	7.24851	0.00087195	no
ENSG00000090621	2040	3576	2384	2648	2434	8596	5553	7948	PABPC4	poly(A) binding protein, cytoplasmic 4 (inducible form)	-0.546715	7.00161	0.794952	-1.85218	8.17914	0.425614	-1.30547	8.07436	0.182813	no
ENSG00000090659	0	0	0	0	0	42	166	190	CD209	CD209 molecule	0	-3.3803	1	-10.053	2.28504	0.0192938	-10.053	1.9702	2.3843e-05	no
ENSG00000090661	4	0	2	0	4	48	168	176	CERS4	ceramide synthase 4	1.87447	-2.3803	0.743526	-4.98673	2.27791	0.148191	-6.8612	1.95599	0.000430999	no
ENSG00000090674	467	532	488	292	583	492	450	735	MCOLN1	mucolipin 1	-0.127042	4.57874	0.997629	-0.259362	4.69117	0.961181	-0.13232	4.70025	0.929805	no
ENSG00000090686	906	1026	1059	1430	1250	703	465	620	USP48	ubiquitin specific peptidase 48	-0.202438	5.58404	0.969786	0.604095	5.01951	0.864843	0.806534	5.22073	0.359632	no
ENSG00000090776	376	428	356	302	422	456	767	394	EFNB1	ephrin-B1	-0.0601014	4.22209	1	-0.519408	4.58621	0.915982	-0.459306	4.53319	0.724068	no
ENSG00000090857	1750	1663	1274	1331	1158	931	814	840	PDPR	pyruvate dehydrogenase phosphatase regulatory subunit	0.252992	6.23103	0.950931	1.02205	5.70418	0.594006	0.769055	5.73136	0.347068	no
ENSG00000090861	4150	5550	5345	5476	5256	2366	2635	2227	AARS	alanyl-tRNA synthetase	-0.392473	7.91231	0.917405	0.784446	7.09468	0.758599	1.17692	7.4441	0.142951	no
ENSG00000090863	19606	11676	14406	8368	13220	1944	4699	3301	GLG1	golgi glycoprotein 1	0.588236	9.51446	0.879526	2.56431	8.47096	0.0904171	1.97608	8.43493	0.0304112	no
ENSG00000090889	2	3	4	280	156	0	18	2	KIF4A	kinesin family member 4A	-0.770518	-2.05837	0.960698	-1.6763	-1.47341	0.882323	-0.905785	-1.49277	0.786725	no
ENSG00000090905	1950	1764	1526	2432	2107	1758	1526	842	TNRC6A	trinucleotide repeat containing 6A	0.245369	6.39174	0.952075	0.503654	6.19051	0.881384	0.258285	6.15614	0.816269	no
ENSG00000090920	20	18	22	6	5	14	160	146	-	-	0	0.0791343	1	-2.40774	2.06265	0.619685	-2.40774	1.82916	0.190238	no
ENSG00000090924	1054	2536	1766	2144	1766	203	1078	150	PLEKHG2	pleckstrin homology domain containing, family G (with RhoGef domain) member 2	-1.02905	6.4233	0.311735	1.14361	4.90337	0.72194	2.17265	5.78536	0.0246384	no
ENSG00000090971	433	328	418	326	205	86	76	78	NAT14	N-acetyltransferase 14 (GCN5-related, putative)	0.215124	4.24541	0.973993	2.43446	3.03121	0.232701	2.21933	3.25778	0.0299642	no
ENSG00000090975	474	424	412	660	566	374	973	247	PITPNM2	phosphatidylinositol transfer protein, membrane-associated 2	0.181333	4.39668	0.984124	-0.164689	4.63929	0.980681	-0.346022	4.55044	0.820012	no
ENSG00000090989	598	584	746	574	737	374	828	574	EXOC1	exocyst complex component 1	-0.153178	4.95211	0.987792	0.0145453	4.83766	1	0.167724	4.90325	0.905602	no
ENSG00000091009	906	774	692	1013	870	890	785	882	RBM27	RNA binding motif protein 27	0.305651	5.25027	0.925837	0.0880808	5.38084	0.988972	-0.21757	5.27541	0.853519	no
ENSG00000091039	1946	2238	2648	3060	2307	1266	1411	1999	OSBPL8	oxysterol binding protein-like 8	-0.328123	6.7741	0.92249	0.320176	6.3145	0.933417	0.6483	6.52238	0.464646	no
ENSG00000091073	154	156	166	124	140	233	246	429	DTX2	deltex 2, E3 ubiquitin ligase	-0.0640795	2.94763	1	-0.974225	3.6831	0.824042	-0.910145	3.5739	0.483085	no
ENSG00000091106	0	0	0	0	0	3	58	20	NLRC4	NLR family, CARD domain containing 4	0	-3.3803	1	-7.76155	0.0954361	0.183992	-7.76155	-0.194431	0.00668453	no
ENSG00000091127	288	467	389	772	460	757	399	192	PUS7	pseudouridylate synthase 7 (putative)	-0.571337	4.20216	0.790546	-0.641493	4.3027	0.901157	-0.0701553	4.41021	0.969374	no
ENSG00000091128	0	0	0	2	0	0	20	2	LAMB4	laminin, beta 4	0	-3.3803	1	-5.89885	-1.47341	0.4652	-5.89885	-1.70223	0.0833974	no
ENSG00000091129	68	1015	78	14	8	2	26	18	NRCAM	neuronal cell adhesion molecule	-3.0043	4.22333	0.114934	2.1398	0.55044	0.622251	5.14409	3.46394	0.000221709	no
ENSG00000091136	29208	52636	19606	14406	25469	1438	9060	1700	LAMB1	laminin, beta 1	-0.306473	10.6652	0.988273	2.84464	8.95753	0.136133	3.15112	9.66358	0.0142779	no
ENSG00000091137	2	10	4	12	5	6	12	2	SLC26A4	solute carrier family 26 (anion exchanger), member 4	-1.74543	-1.50583	0.765406	-1.6763	-1.47341	0.852368	0.0691244	-1.24279	0.985091	no
ENSG00000091140	700	693	959	812	1286	1952	1472	1924	DLD	dihydrolipoamide dehydrogenase	-0.238748	5.23809	0.959933	-1.34845	6.18385	0.489969	-1.10971	6.07297	0.154757	no
ENSG00000091157	893	656	714	465	548	494	530	967	WDR7	WD repeat domain 7	0.382495	5.18258	0.874015	0.428132	5.11755	0.919136	0.0456367	5.01674	0.976917	no
ENSG00000091164	635	846	978	814	888	2381	1748	1084	TXNL1	thioredoxin-like 1	-0.522191	5.30211	0.771119	-1.45214	6.1354	0.467987	-0.929952	6.08057	0.277935	no
ENSG00000091262	6	0	5	4	0	86	78	34	ABCC6	ATP-binding cassette, sub-family C (CFTR/MRP), member 6	1.22239	-1.8778	0.880549	-3.43241	1.34762	0.434986	-4.65481	1.03248	0.0196566	no
ENSG00000091317	714	1811	990	1576	1502	240	308	224	CMTM6	CKLF-like MARVEL transmembrane domain containing 6	-0.971822	5.81651	0.396616	1.47184	4.16467	0.508742	2.44366	5.10473	0.000845672	no
ENSG00000091409	3746	15714	13924	2381	1792	1110	1254	431	ITGA6	integrin, alpha 6	-1.98399	9.06187	0.0900785	2.00732	6.29676	0.121344	3.99131	8.28339	4.05993e-06	no
ENSG00000091428	60	12	1	10	4	98	215	60	RAPGEF4	Rap guanine nucleotide exchange factor (GEF) 4	3.18197	0.338521	0.0760046	-1.04963	2.40434	0.863876	-4.2316	1.92713	0.0192852	no
ENSG00000091436	2622	2184	2184	3039	2866	29208	13220	13924	ZAK	Mitogen-activated protein kinase kinase kinase MLT	0.263681	6.80705	0.94988	-2.84071	9.46769	0.306943	-3.10439	9.1879	0.00626916	no
ENSG00000091482	376	654	424	0	4	1621	5608	2273	SMPX	small muscle protein, X-linked	-0.519408	4.54649	0.845644	-3.07404	6.89087	0.080867	-2.55463	6.66819	0.0035261	yes
ENSG00000091483	712	526	480	772	836	1455	1611	3336	FH	fumarate hydratase	0.501214	4.78628	0.789136	-1.58344	6.41777	0.432912	-2.08466	6.15459	0.00674221	no
ENSG00000091490	760	820	2087	2446	1977	72	350	138	SEL1L3	sel-1 suppressor of lin-12-like 3 (C. elegans)	-0.935347	5.87748	0.548564	2.02481	3.99474	0.33639	2.96015	5.0614	0.00106452	no
ENSG00000091513	14	3	2	1	1	0	92	82	TF	transferrin	2.42786	-1.3214	0.38426	-2.04091	1.23441	0.798644	-4.46877	0.860017	0.0733577	no
ENSG00000091527	5054	8368	7425	4589	3678	6764	9316	4413	CDV3	CDV3 homolog (mouse)	-0.643775	8.38271	0.810626	-0.434662	8.26102	0.929256	0.209113	8.4453	0.890256	no
ENSG00000091536	40	14	12	6	6	6	42	30	MYO15A	myosin XVA	1.61218	0.204665	0.528938	0.61907	0.596983	0.943572	-0.993114	0.130665	0.671792	no
ENSG00000091542	2441	2004	2067	1924	1798	4654	3076	3850	ALKBH5	alkB, alkylation repair homolog 5 (E. coli)	0.262074	6.70495	0.950062	-0.661101	7.39583	0.848638	-0.923176	7.23266	0.303008	no
ENSG00000091592	496	446	778	848	1080	286	1605	510	NLRP1	NLR family, pyrin domain containing 1	-0.303123	4.78796	0.947701	-0.690123	5.12403	0.879349	-0.387	5.12551	0.791984	no
ENSG00000091622	214	313	516	106	66	12	83	54	PITPNM3	PITPNM family member 3	-0.953354	4.06954	0.5025	2.10448	2.15498	0.511704	3.05783	3.24614	0.00801002	no
ENSG00000091640	712	788	762	690	771	930	918	917	SPAG7	sperm associated antigen 7	-0.122298	5.18195	0.995161	-0.37231	5.38665	0.926936	-0.250012	5.37626	0.82544	no
ENSG00000091651	6	65	6	284	166	0	8	6	ORC6	origin recognition complex, subunit 6	-2.54011	0.40978	0.46948	0.354182	-1.57294	0.979122	2.89429	-0.13237	0.172917	no
ENSG00000091656	3438	1843	3305	9326	7276	638	206	478	ZFHX4	zinc finger homeobox 4	0.41754	7.10352	0.887049	2.96345	5.83887	0.00712562	2.54591	5.95955	0.000519307	no
ENSG00000091704	6	8	16	6	10	0	8	58	CPA1	carboxypeptidase A1 (pancreatic)	-0.985203	-0.795335	0.905817	-1.8529	-0.0583692	0.846065	-0.867693	-0.0583692	0.782071	no
ENSG00000091732	321	337	309	316	252	374	380	809	ZC3HC1	zinc finger, C3HC-type containing 1	-0.00895739	3.96104	1	-0.698494	4.5054	0.874463	-0.689537	4.41347	0.5764	no
ENSG00000091831	6	2	0	0	4	24	40	173	ESR1	estrogen receptor 1	2.44478	-2.1579	0.53479	-3.69135	1.59125	0.406416	-6.13614	1.25778	0.00490834	no
ENSG00000091879	1	12	0	6	12	414	520	242	ANGPT2	angiopoietin 2	-2.44478	-1.71733	0.728688	-8.44524	3.83037	0.0011686	-6.00046	3.52419	5.18915e-05	no
ENSG00000091947	292	193	232	342	306	276	488	869	TMEM101	transmembrane protein 101	0.458275	3.53259	0.874649	-0.898236	4.53633	0.822941	-1.35651	4.3118	0.221773	no
ENSG00000091972	12	8	27	22	24	22	76	8	CD200	CD200 molecule	-0.539639	-0.237339	0.973129	-1.54814	0.596983	0.835225	-1.0085	0.536179	0.679304	no
ENSG00000091986	34100	63836	63836	29208	52636	58	10543	878	CCDC80	coiled-coil domain containing 80	-0.904596	11.3384	0.857234	3.1557	9.09604	0.258272	4.06029	10.3842	0.0267772	no
ENSG00000092010	1084	1262	1702	1339	1771	1940	1182	2144	PSME1	proteasome (prosome, macropain) activator subunit 1 (PA28 alpha)	-0.451136	6.01987	0.838101	-0.695317	6.25406	0.81836	-0.244181	6.3062	0.829438	no
ENSG00000092020	210	336	313	302	335	582	338	244	PPP2R3C	protein phosphatase 2, regulatory subunit B'', gamma	-0.627526	3.7913	0.75195	-0.885274	4.05224	0.836836	-0.257747	4.12987	0.868317	no
ENSG00000092036	81	62	67	96	110	100	226	584	HAUS4	HAUS augmin-like complex, subunit 4	0.328054	1.78963	0.973129	-1.90328	3.58404	0.590434	-2.23133	3.33257	0.0894839	no
ENSG00000092054	3147	16326	7920	78	140	97812	6546	79540	MYH7	myosin, heavy chain 7, cardiac muscle, beta	-1.94566	8.77658	0.116817	-4.28377	11.1328	0.309094	-2.33811	10.9651	0.203764	yes
ENSG00000092068	627	52	75	236	788	3544	4772	1806	SLC7A8	solute carrier family 7 (amino acid transporter light chain, L system), member 8	3.30109	3.6046	8.71985e-08	-2.42769	7.01269	0.163995	-5.72878	6.62238	7.10775e-11	no
ENSG00000092094	380	346	337	390	391	158	322	831	OSGEP	O-sialoglycoprotein endopeptidase	0.15406	4.09679	0.990624	-0.201572	4.35017	0.975412	-0.355632	4.26644	0.825423	no
ENSG00000092096	970	360	410	576	657	72	192	132	SLC22A17	solute carrier family 22, member 17	1.33284	4.80458	0.0520881	2.87627	4.04387	0.0625392	1.54342	3.49745	0.163888	no
ENSG00000092098	338	280	310	286	329	508	248	682	RNF31	ring finger protein 31	0.196231	3.90202	0.980906	-0.503849	4.4206	0.921234	-0.700079	4.29071	0.579516	no
ENSG00000092108	574	864	856	844	1088	434	886	614	SCFD1	sec1 family domain containing 1	-0.583181	5.20216	0.714535	-0.167468	4.91662	0.975412	0.415713	5.13698	0.71287	no
ENSG00000092140	88	102	102	394	164	161	102	93	G2E3	G2/M-phase specific E3 ubiquitin protein ligase	-0.212713	2.25391	0.991099	-0.43081	2.43988	0.954402	-0.218098	2.45259	0.916896	no
ENSG00000092148	5786	5548	5253	5474	4881	15714	8588	7704	HECTD1	HECT domain containing E3 ubiquitin protein ligase 1	0.0994711	8.05303	1	-0.882727	8.8258	0.839635	-0.982199	8.68367	0.412556	no
ENSG00000092199	2751	1880	1726	2366	2611	2891	3434	23110	HNRNPC	heterogeneous nuclear ribonucleoprotein C (C1/C2)	0.609522	6.67023	0.671594	-1.83449	8.59421	0.613779	-2.44402	8.31018	0.0566275	no
ENSG00000092201	1226	963	1125	1716	1700	960	1364	2184	SUPT16H	suppressor of Ty 16 homolog (S. cerevisiae)	0.231812	5.73171	0.956618	-0.293539	6.10704	0.946702	-0.525351	5.98734	0.599617	no
ENSG00000092203	1138	976	976	959	900	2212	2240	3104	TOX4	TOX high mobility group box family member 4	0.221521	5.63093	0.958656	-1.14607	6.70683	0.610307	-1.36759	6.51422	0.0759682	no
ENSG00000092208	35	50	61	59	48	81	82	130	GEMIN2	gem (nuclear organelle) associated protein 2	-0.663235	1.28267	0.903001	-1.47721	2.01202	0.78686	-0.813978	1.99126	0.66269	yes
ENSG00000092295	26	10	16	14	15	5	20	18	TGM1	transglutaminase 1	0.993114	-0.107279	0.85916	0.85353	-0.113511	0.916572	-0.139584	-0.398445	0.963147	no
ENSG00000092330	526	568	639	714	634	814	1214	973	TINF2	TERF1 (TRF1)-interacting nuclear factor 2	-0.198247	4.79878	0.973993	-0.927184	5.4072	0.736185	-0.728937	5.34012	0.429455	no
ENSG00000092421	191	824	362	47	24	175	341	262	SEMA6A	sema domain, transmembrane domain (TM), and cytoplasmic domain, (semaphorin) 6A	-1.63382	4.46833	0.126305	-0.440986	3.55192	0.941498	1.19283	4.24468	0.259668	no
ENSG00000092439	1160	1848	1431	1561	1654	876	588	380	TRPM7	transient receptor potential cation channel, subfamily M, member 7	-0.499086	6.15271	0.801913	0.916111	5.17621	0.727152	1.4152	5.62336	0.0631865	no
ENSG00000092445	279	203	171	345	401	93	124	203	TYRO3	TYRO3 protein tyrosine kinase	0.576909	3.39887	0.808431	0.994197	3.08527	0.815094	0.417288	2.94883	0.80931	no
ENSG00000092470	28	46	12	418	236	28	109	24	WDR76	WD repeat domain 76	-0.050405	0.558302	1	-0.93553	1.24175	0.910957	-0.885125	1.13698	0.703278	no
ENSG00000092529	26	10	14	4	10	818	247	793	CAPN3	calpain 3, (p94)	1.10745	-0.157905	0.817392	-4.5675	4.5054	0.0338354	-5.67495	4.18347	9.75781e-07	no
ENSG00000092531	592	874	840	807	642	396	882	340	SNAP23	synaptosomal-associated protein, 23kDa	-0.533604	5.20967	0.754338	0.13439	4.73475	0.984107	0.667994	5.00427	0.53437	no
ENSG00000092607	1322	1364	863	720	706	3200	1334	2090	TBX15	T-box 15	0.247595	5.83037	0.955744	-0.739963	6.57717	0.815608	-0.987558	6.41103	0.271878	no
ENSG00000092621	949	2172	3034	2033	2154	35	78	550	PHGDH	phosphoglycerate dehydrogenase	-1.45557	6.62369	0.0680693	2.10174	4.28148	0.400756	3.55731	5.81913	0.000816638	no
ENSG00000092758	1	0	0	6	6	28	19	6	COL9A3	collagen, type IX, alpha 3	3.16993	-3.1579	0.651858	-3.9832	-0.426101	0.480159	-7.15313	-0.724945	0.00845756	no
ENSG00000092820	1162	1078	1621	2802	1919	995	2101	4320	EZR	ezrin	-0.215793	5.95174	0.970305	-1.08899	6.68747	0.706046	-0.873193	6.60341	0.412465	no
ENSG00000092841	2950	4217	5608	7708	7941	1686	7184	2060	MYL6	myosin, light chain 6, alkali, smooth muscle and non-muscle	-0.735718	7.67645	0.662701	-0.304532	7.38125	0.954908	0.431186	7.63964	0.75614	no
ENSG00000092847	2266	2080	1968	1934	1734	553	586	856	AGO1	argonaute RISC catalytic component 1	0.162929	6.66045	0.98461	1.76853	5.67939	0.169521	1.6056	5.86121	0.018004	no
ENSG00000092853	16	50	74	1352	552	0	22	0	CLSPN	claspin	-1.94587	1.22456	0.321847	1.11237	-0.856735	0.921475	3.05825	0.583177	0.182443	no
ENSG00000092871	286	284	152	298	268	613	589	600	RFFL	ring finger and FYVE-like domain containing E3 ubiquitin protein ligase	0.39149	3.54253	0.932266	-1.07022	4.65313	0.735415	-1.46171	4.4322	0.14361	no
ENSG00000092929	64	24	5	6	12	324	546	246	UNC13D	unc-13 homolog D (C. elegans)	2.13245	0.664097	0.290863	-2.53683	3.83402	0.322088	-4.66928	3.47145	0.000256995	no
ENSG00000092931	257	378	351	230	284	389	474	368	MFSD11	major facilitator superfamily domain containing 11	-0.503944	3.98894	0.837805	-0.674766	4.1666	0.882323	-0.170822	4.24175	0.909409	no
ENSG00000092964	6544	17944	7264	6754	7410	1706	2164	1269	DPYSL2	dihydropyrimidinase-like 2	-0.945624	8.98957	0.727958	1.93357	7.13281	0.136339	2.87919	8.18752	0.000716696	no
ENSG00000092969	368	736	2490	1291	404	88	116	162	TGFB2	transforming growth factor, beta 2	-2.13159	5.84852	0.0381373	1.59184	3.15498	0.571338	3.72343	5.11236	3.92938e-06	no
ENSG00000092978	337	252	230	218	262	55	134	126	GPATCH2	G patch domain containing 2	0.483502	3.72299	0.855201	1.68118	2.98602	0.5574	1.19768	2.9542	0.374564	no
ENSG00000093000	415	380	298	722	608	552	488	350	NUP50	nucleoporin 50kDa	0.291729	4.13672	0.949986	-0.158894	4.44387	0.979836	-0.450622	4.31875	0.733409	no
ENSG00000093009	14	24	12	472	166	0	38	36	CDC45	cell division cycle 45	-0.35973	-0.157905	0.989825	-0.811604	0.204665	0.942226	-0.451874	0.204665	0.887964	no
ENSG00000093010	1802	1680	1904	1712	1633	1302	1954	1312	COMT	catechol-O-methyltransferase	0.00802782	6.43134	1	0.242981	6.25859	0.954018	0.234953	6.29248	0.829438	no
ENSG00000093072	6	0	2	4	4	136	198	304	CECR1	cat eye syndrome chromosome region, candidate 1	2.44478	-2.1579	0.53479	-5.11859	2.96843	0.0684236	-7.56337	2.64207	9.36018e-06	no
ENSG00000093100	6	10	6	16	18	0	8	0	XXbac-B461K10.4		-0.407658	-1.1579	0.989419	1.13358	-1.92087	0.922667	1.54124	-1.61476	0.605171	no
ENSG00000093144	602	962	834	678	759	470	674	462	ECHDC1	enoyl CoA hydratase domain containing 1	-0.576853	5.26596	0.726815	0.169289	4.73344	0.975404	0.746142	5.03418	0.430882	no
ENSG00000093167	1065	802	812	696	750	1930	2206	914	LRRFIP2	leucine rich repeat (in FLII) interacting protein 2	0.400159	5.42545	0.866552	-0.660405	6.19973	0.841244	-1.06056	6.00211	0.212651	yes
ENSG00000093183	713	878	818	1020	946	655	875	623	SEC22C	SEC22 vesicle trafficking protein homolog C (S. cerevisiae)	-0.250122	5.27255	0.951638	-0.00941019	5.10855	1	0.240712	5.21179	0.837952	no
ENSG00000093217	106	102	78	153	134	8	66	56	XYLB	xylulokinase homolog (H. influenzae)	0.235765	2.22456	0.987704	1.28806	1.55044	0.816988	1.05229	1.6197	0.596815	no
ENSG00000094631	1022	1040	867	846	794	950	1110	1599	HDAC6	histone deacetylase 6	0.100078	5.55388	1	-0.255063	5.81477	0.953511	-0.355141	5.74279	0.739341	no
ENSG00000094796	4	2	29	10	4	8	26	2	KRT31	keratin 31	-1.92139	-0.607708	0.75195	-1.55552	-0.795335	0.86341	0.365871	-0.435439	0.908774	no
ENSG00000094804	48	139	97	788	346	12	54	18	CDC6	cell division cycle 6	-1.29546	2.21465	0.49596	0.774933	0.748986	0.921832	2.07039	1.6641	0.193237	no
ENSG00000094841	104	150	116	94	87	88	104	262	UPRT	uracil phosphoribosyltransferase (FUR1) homolog (S. cerevisiae)	-0.354465	2.58933	0.956618	-0.540604	2.76436	0.93842	-0.186139	2.80953	0.930934	no
ENSG00000094880	513	544	642	660	632	208	232	202	CDC23	cell division cycle 23	-0.209026	4.7703	0.973129	1.26086	3.80334	0.647226	1.46988	4.1417	0.1194	no
ENSG00000094914	589	584	553	582	658	444	742	1130	AAAS	achalasia, adrenocortical insufficiency, alacrimia	0.0510962	4.79296	1	-0.390261	5.12799	0.931478	-0.441357	5.05558	0.71287	no
ENSG00000094916	3264	3994	3532	10837	6370	1096	588	512	CBX5	chromobox homolog 5	-0.205235	7.43295	0.974654	2.15653	6.0365	0.069304	2.36177	6.5463	0.000647432	no
ENSG00000094963	1	86	0	0	0	1018	1700	530	FMO2	flavin containing monooxygenase 2 (non-functional)	-5.26053	0.573899	0.177841	-9.91061	5.28903	4.61906e-06	-4.65009	5.00513	0.00373932	yes
ENSG00000094975	992	648	810	1020	1058	220	196	162	SUCO	SUN domain containing ossification factor	0.444356	5.29684	0.837188	2.36348	4.24358	0.124046	1.91912	4.29637	0.0272594	no
ENSG00000095002	260	334	412	1130	666	132	186	154	MSH2	mutS homolog 2	-0.520454	4.01773	0.830273	0.724235	3.15108	0.883593	1.24469	3.55987	0.262089	no
ENSG00000095015	69	91	185	156	108	224	186	176	MAP3K1	mitogen-activated protein kinase kinase kinase 1, E3 ubiquitin protein ligase	-0.998695	2.49007	0.69156	-1.49958	2.99257	0.711911	-0.500887	3.06596	0.762792	no
ENSG00000095059	607	394	453	604	610	1288	874	1912	DHPS	deoxyhypusine synthase	0.519206	4.54649	0.806998	-1.16155	5.81477	0.611517	-1.68076	5.56544	0.0345132	no
ENSG00000095066	268	332	283	218	190	391	422	393	HOOK2	hook microtubule-tethering protein 2	-0.198267	3.83078	0.983761	-0.584738	4.15303	0.905319	-0.386471	4.13619	0.777317	no
ENSG00000095139	4150	3819	3893	6134	5392	1957	2244	1512	ARCN1	archain 1	0.106003	7.56953	1	1.12377	6.88868	0.54298	1.01777	7.01148	0.20552	no
ENSG00000095203	36	36	42	163	158	391	61	145	EPB41L4B	erythrocyte membrane protein band 4.1 like 4B	-0.115093	0.941631	1	-2.4626	2.94388	0.504186	-2.34751	2.71773	0.118039	no
ENSG00000095209	1122	1220	914	123	164	2557	3682	2368	TMEM38B	transmembrane protein 38B	0.0725042	5.70628	1	-1.35438	6.86896	0.514277	-1.42688	6.68996	0.069999	no
ENSG00000095261	682	678	580	1044	872	340	239	324	PSMD5	proteasome (prosome, macropain) 26S subunit, non-ATPase, 5	0.116689	4.96104	0.997629	1.17967	4.25723	0.647861	1.06298	4.38192	0.283066	no
ENSG00000095303	1110	6880	1451	118	127	50	482	214	PTGS1	prostaglandin-endoperoxide synthase 1 (prostaglandin G/H synthase and cyclooxygenase)	-1.90781	7.24038	0.187363	2.15771	4.48389	0.289345	4.06552	6.44736	5.36533e-05	no
ENSG00000095319	1577	1581	1663	3010	2350	957	1080	1349	NUP188	nucleoporin 188kDa	-0.040588	6.27165	1	0.482518	5.89902	0.883215	0.523106	5.99474	0.560355	no
ENSG00000095321	1140	938	881	888	1160	3217	1783	3004	CRAT	carnitine O-acetyltransferase	0.325848	5.56856	0.905574	-1.22663	6.77957	0.583901	-1.55248	6.56119	0.0461329	no
ENSG00000095370	1	0	0	2	6	342	472	309	SH2D3C	SH2 domain containing 3C	3.16993	-3.1579	0.651858	-8.37874	3.76436	0.0011686	-11.5487	3.44371	1.51048e-10	no
ENSG00000095380	398	558	759	884	700	367	501	494	NANS	N-acetylneuraminic acid synthase	-0.726236	4.78377	0.618982	-0.189868	4.40761	0.97364	0.536368	4.69063	0.640658	no
ENSG00000095383	354	850	1213	734	1059	81	377	207	TBC1D2	TBC1 domain family, member 2	-1.54259	5.27732	0.0408604	0.675054	3.62392	0.896064	2.21764	4.71668	0.0172382	no
ENSG00000095397	130	50	57	36	64	16	154	91	DFNB31	deafness, autosomal recessive 31	1.27892	1.95955	0.441548	0.57874	2.25995	0.93842	-0.700181	1.86002	0.753559	no
ENSG00000095485	166	145	152	238	208	313	322	548	CWF19L1	CWF19-like 1, cell cycle control (S. pombe)	0.160592	2.90818	0.997185	-1.2476	4.02591	0.717893	-1.4082	3.83887	0.212282	no
ENSG00000095539	166	44	59	78	84	22	12	28	SEMA4G	sema domain, immunoglobulin domain (Ig), transmembrane domain (TM) and short cytoplasmic domain, (semaphorin) 4G	1.68613	2.13803	0.159002	2.99819	1.50235	0.256574	1.31206	0.748986	0.470478	no
ENSG00000095564	1154	1198	1058	1201	1154	743	553	558	BTAF1	BTAF1 RNA polymerase II, B-TFIID transcription factor-associated, 170kDa	0.0328726	5.77283	1	0.900829	5.17812	0.717625	0.867956	5.3062	0.300451	no
ENSG00000095574	332	336	218	271	162	495	476	362	IKZF5	IKAROS family zinc finger 5 (Pegasus)	0.261189	3.83564	0.966372	-0.420322	4.32792	0.93515	-0.681511	4.18728	0.576987	no
ENSG00000095585	0	0	0	0	0	0	33	44	BLNK	B-cell linker	0	-3.3803	1	-7.68883	0.0290936	0.245767	-7.68883	-0.259282	0.0159488	no
ENSG00000095587	12	2	27	12	8	42	48	50	TLL2	tolloid-like 2	-0.270452	-0.410671	1	-1.94827	0.941631	0.73396	-1.67781	0.78159	0.424141	no
ENSG00000095627	1	32	1	0	0	0	0	0	TDRD1	tudor domain containing 1	-3.88536	-0.643332	0.392083	3.16993	-3.21037	0.584587	7.05528	-1.27596	0.00763719	no
ENSG00000095637	1552	2526	1152	64	31	15656	6124	4816	SORBS1	sorbin and SH3 domain containing 1	-0.244775	6.38899	0.971609	-2.51395	8.40086	0.295984	-2.26918	8.18404	0.0319142	yes
ENSG00000095713	6	22	40	0	1	49	130	313	CRTAC1	cartilage acidic protein 1	-2.34529	0.244194	0.370328	-4.74394	2.6027	0.153929	-2.39865	2.43733	0.128923	no
ENSG00000095739	250	232	256	334	506	34	85	116	BAMBI	BMP and activin membrane-bound inhibitor	0.0350292	3.5739	1	1.67265	2.56515	0.611328	1.63762	2.81544	0.212282	no
ENSG00000095752	1515	34	168	472	192	0	36	0	IL11	interleukin 11	3.90523	4.78545	1.23554e-06	6.96531	4.22611	0.00146893	3.06008	1.25197	0.2007	no
ENSG00000095787	2228	2452	2570	2522	2786	5349	3971	3112	WAC	WW domain containing adaptor with coiled-coil	-0.172504	6.8597	0.984124	-0.895237	7.46009	0.766461	-0.722734	7.38987	0.46329	no
ENSG00000095794	246	153	132	130	112	478	630	456	CREM	cAMP responsive element modulator	0.787164	3.10352	0.651858	-1.08316	4.44784	0.746873	-1.87033	4.15809	0.0591349	no
ENSG00000095906	320	348	373	428	415	664	422	642	NUBP2	nucleotide binding protein 2	-0.171864	4.06679	0.987566	-0.847747	4.62533	0.817813	-0.675882	4.56163	0.557748	no
ENSG00000095917	0	0	0	0	0	18	52	64	TPSD1	tryptase delta 1	0	-3.3803	1	-8.48516	0.76945	0.0943572	-8.48516	0.4677	0.000915868	no
ENSG00000095951	1536	1216	1705	1237	1107	546	329	380	HIVEP1	human immunodeficiency virus type I enhancer binding protein 1	0.0727098	6.15854	1	1.87614	5.0704	0.20027	1.80343	5.32913	0.0123138	no
ENSG00000095970	0	0	0	0	0	0	30	80	TREM2	triggering receptor expressed on myeloid cells 2	0	-3.3803	1	-8.20131	0.502346	0.205782	-8.20131	0.204665	0.0101782	no
ENSG00000096060	94	5170	80	316	231	45213	17976	12378	FKBP5	FK506 binding protein 5	-4.80166	6.42006	0.0530779	-8.06401	9.82712	0.0065758	-3.26234	9.60032	0.0733577	no
ENSG00000096063	630	502	516	1144	976	1034	1033	1062	SRPK1	SRSF protein kinase 1	0.307618	4.72648	0.933301	-0.727202	5.4989	0.812775	-1.03482	5.3191	0.211631	no
ENSG00000096070	1752	1112	1054	1016	980	2509	916	1480	BRPF3	bromodomain and PHD finger containing, 3	0.693906	5.97285	0.532931	0.0997048	6.32209	0.987059	-0.594201	6.08751	0.552618	no
ENSG00000096080	206	200	286	252	241	1044	661	1066	MRPS18A	mitochondrial ribosomal protein S18A	-0.238179	3.48182	0.97422	-2.16405	5.16322	0.249615	-1.92587	4.97153	0.023455	no
ENSG00000096088	0	0	0	0	0	0	116	0	PGC	progastricsin (pepsinogen C)	0	-3.3803	1	-8.27767	0.573899	0.299345	-8.27767	0.275055	0.0317266	no
ENSG00000096092	84	156	140	182	200	18	72	34	TMEM14A	transmembrane protein 14A	-0.816209	2.6272	0.748994	1.02087	1.37459	0.873085	1.83708	2.04597	0.220362	no
ENSG00000096093	278	240	380	268	375	35	150	60	EFHC1	EF-hand domain (C-terminal) containing 1	-0.157116	3.85492	0.992625	1.76571	2.67227	0.580194	1.92282	3.07091	0.120685	no
ENSG00000096384	17134	7062	9634	7948	7948	13941	52682	12398	HSP90AB1	heat shock protein 90kDa alpha (cytosolic), class B member 1	1.03735	9.08101	0.548894	-0.620408	10.1729	0.928852	-1.65776	9.84441	0.263936	no
ENSG00000096401	778	610	642	1003	894	1250	1107	1548	CDC5L	cell division cycle 5-like	0.313551	5.02626	0.919877	-0.742425	5.81538	0.797711	-1.05598	5.63289	0.190534	no
ENSG00000096433	1940	1364	2420	2446	2760	528	1838	312	ITPR3	inositol 1,4,5-trisphosphate receptor, type 3	0.0361422	6.51906	1	1.11975	5.79525	0.657402	1.08361	5.95777	0.302909	no
ENSG00000096654	158	145	162	114	94	168	80	154	ZNF184	zinc finger protein 184	0.0416525	2.91432	1	0.237487	2.76945	0.974475	0.195835	2.78762	0.922542	no
ENSG00000096696	2554	13924	34100	17118	23110	123	236	66	DSP	desmoplakin	-3.23286	9.66113	0.0150715	4.17098	5.16418	0.000244521	7.40385	8.86225	1.13628e-11	no
ENSG00000096717	512	490	310	485	387	1099	376	330	SIRT1	sirtuin 1	0.356045	4.39887	0.93028	-0.232768	4.80272	0.966467	-0.588813	4.65037	0.665745	no
ENSG00000096746	2037	1468	1182	2122	1584	3602	2398	2398	HNRNPH3	heterogeneous nuclear ribonucleoprotein H3 (2H9)	0.620406	6.23103	0.652263	-0.458613	6.96995	0.907172	-1.07902	6.73058	0.193885	no
ENSG00000096872	74	76	97	70	84	102	255	226	IFT74	intraflagellar transport 74 homolog (Chlamydomonas)	-0.224823	2.01773	0.991099	-1.39143	2.99691	0.75417	-1.16661	2.87898	0.433725	no
ENSG00000096968	396	376	240	274	289	344	286	316	JAK2	Janus kinase 2	0.36244	4.02626	0.924086	0.328506	4.01845	0.952663	-0.0339337	3.91616	0.986275	no
ENSG00000097007	9965	2964	4650	4691	5240	1217	5951	3783	ABL1	c-abl oncogene 1, non-receptor tyrosine kinase	1.38819	8.1368	0.161384	1.44881	7.97257	0.521558	0.0606243	7.47885	0.972228	no
ENSG00000097021	164	323	542	768	618	81	166	149	ACOT7	acyl-CoA thioesterase 7	-1.39832	4.05016	0.166472	0.312892	2.76945	0.96375	1.71121	3.60952	0.103958	no
ENSG00000097033	4772	5349	3971	2825	3355	17134	8380	7433	SH3GLB1	SH3-domain GRB2-like endophilin B1	0.0342632	7.81794	1	-1.2025	8.82301	0.747163	-1.23676	8.66536	0.28692	yes
ENSG00000097046	22	36	33	196	90	8	35	2	CDC7	cell division cycle 7	-0.646137	0.634653	0.930285	0.548742	-0.151479	0.958013	1.19488	0.251971	0.597609	no
ENSG00000097096	90	184	148	68	48	72	25	64	SYDE2	synapse defective 1, Rho GTPase, homolog 2 (C. elegans)	-0.88227	2.77621	0.678127	0.744545	1.63651	0.916201	1.62681	2.27219	0.263936	no
ENSG00000099139	78	299	114	52	42	74	1368	260	PCSK5	proprotein convertase subtilisin/kexin type 5	-1.40316	2.99184	0.401704	-2.86066	4.42383	0.364773	-1.4575	4.35102	0.351388	no
ENSG00000099194	1880	15742	4656	1600	1999	89	334	350	SCD	stearoyl-CoA desaturase (delta-9-desaturase)	-2.43954	8.47846	0.0593185	2.86655	4.99746	0.0347398	5.3061	7.66826	1.50935e-08	no
ENSG00000099203	444	317	317	338	468	367	760	544	TMED1	transmembrane emp24 protein transport domain containing 1	0.485914	4.11689	0.837215	-0.327035	4.67159	0.951171	-0.812949	4.47457	0.47288	no
ENSG00000099204	664	3434	1930	478	844	5964	5054	3709	ABLIM1	actin binding LIM protein 1	-2.01385	6.59364	0.00858962	-2.88594	7.53025	0.0917935	-0.872089	7.59275	0.383273	no
ENSG00000099219	308	189	212	174	154	238	158	392	ERMP1	endoplasmic reticulum metallopeptidase 1	0.619014	3.51654	0.760613	0.229596	3.72823	0.969986	-0.389418	3.52539	0.807086	no
ENSG00000099246	1080	1611	1526	1220	984	927	1274	610	RAB18	RAB18, member RAS oncogene family	-0.538302	6.07879	0.748283	0.204885	5.54859	0.963341	0.743187	5.83839	0.388449	no
ENSG00000099250	14406	4413	5866	19606	20876	1334	3893	1557	NRP1	neuropilin 1	1.48695	8.62644	0.140632	2.67136	7.99134	0.057524	1.18441	7.3572	0.199204	no
ENSG00000099251	4	12	4	4	4	0	14	4	HSD17B7P2	hydroxysteroid (17-beta) dehydrogenase 7 pseudogene 2	-0.977974	-1.26482	0.92249	-0.570316	-1.47341	0.964575	0.407658	-1.24279	0.906176	no
ENSG00000099256	32	12	20	88	74	8	34	16	PRTFDC1	phosphoribosyl transferase domain containing 1	0.994397	0.164023	0.840708	0.723308	0.234413	0.92935	-0.271089	-0.0583692	0.922179	no
ENSG00000099260	755	194	166	115	306	1128	5664	7188	PALMD	palmdelphin	2.06772	4.16531	0.000705769	-2.62558	7.46745	0.230304	-4.6933	7.10654	5.29871e-06	yes
ENSG00000099282	62	14	94	148	134	162	342	307	TSPAN15	tetraspanin 15	0.198879	1.49417	1	-2.12216	3.4027	0.490607	-2.32104	3.15731	0.0966859	no
ENSG00000099284	268	216	286	414	320	36	59	323	H2AFY2	H2A histone family, member Y2	0.0945001	3.63465	1	0.943072	3.05849	0.859007	0.848572	3.15886	0.624029	no
ENSG00000099290	80	34	64	25	46	26	84	74	FAM21A	family with sequence similarity 21, member A	0.705795	1.5583	0.874015	0.382644	1.70717	0.962644	-0.323151	1.4876	0.894422	no
ENSG00000099308	510	464	432	200	230	153	220	262	MAST3	microtubule associated serine/threonine kinase 3	0.18695	4.49826	0.983761	1.2682	3.79088	0.650966	1.08126	3.88743	0.327293	no
ENSG00000099326	443	403	298	296	257	382	338	460	MZF1	myeloid zinc finger 1	0.337785	4.20216	0.934476	0.171503	4.29124	0.976812	-0.166282	4.18271	0.913493	no
ENSG00000099330	154	168	158	144	113	292	247	362	OCEL1	occludin/ELL domain containing 1	-0.081877	2.95955	1	-0.963064	3.67363	0.824866	-0.881187	3.5704	0.492965	no
ENSG00000099331	3105	2446	2746	3961	3844	828	2213	838	MYO9B	myosin IXB	0.258291	7.05416	0.951424	1.26379	6.39119	0.504424	1.0055	6.44641	0.257163	no
ENSG00000099337	115	272	176	147	166	12	66	42	KCNK6	potassium channel, subfamily K, member 6	-0.961102	3.18703	0.556956	1.52063	1.54452	0.748971	2.48173	2.4727	0.0644573	no
ENSG00000099338	40	37	36	4	15	8	108	32	CATSPERG	catsper channel auxiliary subunit gamma	0.131673	0.929558	1	-0.301712	1.23441	0.977082	-0.433385	1.14952	0.869942	no
ENSG00000099341	1218	1904	1896	1872	2213	2326	4524	2268	PSMD8	proteasome (prosome, macropain) 26S subunit, non-ATPase, 8	-0.641432	6.32936	0.651858	-1.31915	6.95621	0.556229	-0.67772	6.95599	0.495008	no
ENSG00000099364	445	308	412	524	502	93	226	138	FBXL19	F-box and leucine-rich repeat protein 19	0.305713	4.22827	0.944794	1.5458	3.44943	0.562842	1.24008	3.51088	0.28922	no
ENSG00000099365	214	94	153	277	210	0	50	32	STX1B	syntaxin 1B	0.792483	2.90202	0.715064	2.96314	1.86763	0.386436	2.17065	1.70292	0.278208	no
ENSG00000099377	378	202	389	216	270	104	462	416	HSD3B7	hydroxy-delta-5-steroid dehydrogenase, 3 beta- and steroid delta-isomerase 7	0.355095	3.964	0.937505	0.207552	4.03756	0.974475	-0.147543	3.92622	0.93833	no
ENSG00000099381	892	700	720	746	712	1016	649	1086	SETD1A	SET domain containing 1A	0.329173	5.21341	0.909447	-0.0398725	5.45378	0.997382	-0.369045	5.32741	0.738791	no
ENSG00000099385	217	260	373	387	380	260	162	269	BCL7C	B-cell CLL/lymphoma 7C	-0.544249	3.77621	0.835754	-0.0859801	3.45891	0.992583	0.458269	3.67932	0.752348	yes
ENSG00000099622	2232	3784	2340	2908	3034	1498	4446	1616	CIRBP	cold inducible RNA binding protein	-0.456115	7.06437	0.874015	-0.175077	6.87827	0.972157	0.281038	7.03903	0.830253	no
ENSG00000099624	373	356	468	431	482	1994	2746	2080	ATP5D	ATP synthase, H+ transporting, mitochondrial F1 complex, delta subunit	-0.143423	4.26716	0.99485	-2.60716	6.43368	0.0853799	-2.46373	6.19977	0.00052106	no
ENSG00000099625	134	114	149	122	156	60	120	6	C19orf26	chromosome 19 open reading frame 26	0.0271446	2.68938	1	1.11033	1.97725	0.853579	1.08319	2.14012	0.581791	no
ENSG00000099725	0	1	0	0	2	0	6	4	PRKY	protein kinase, Y-linked, pseudogene	-2.32193	-3.1579	0.874015	-4.79008	-2.21037	0.570141	-2.46815	-2.30991	0.43791	no
ENSG00000099783	1718	1701	1764	3305	2384	1540	2586	1424	HNRNPM	heterogeneous nuclear ribonucleoprotein M	-0.0121244	6.37598	1	-0.106788	6.44863	0.984695	-0.0946633	6.43749	0.941544	no
ENSG00000099785	199	171	248	112	152	706	772	1374	2019-03-02	membrane-associated ring finger (C3HC4) 2, E3 ubiquitin protein ligase	-0.0741364	3.32014	1	-2.25545	5.19855	0.230302	-2.18132	4.97769	0.0115312	no
ENSG00000099795	428	257	410	358	469	937	1568	2223	NDUFB7	NADH dehydrogenase (ubiquinone) 1 beta subcomplex, 7, 18kDa	0.359805	4.13934	0.929765	-1.88028	5.95398	0.289345	-2.24008	5.69785	0.0046323	no
ENSG00000099797	269	308	260	404	346	960	290	3194	TECR	trans-2,3-enoyl-CoA reductase	-0.0782494	3.75413	1	-2.46067	5.82458	0.298569	-2.38242	5.59182	0.0310767	no
ENSG00000099800	617	728	767	648	712	574	723	612	TIMM13	translocase of inner mitochondrial membrane 13 homolog (yeast)	-0.276752	5.08323	0.942569	-0.0445033	4.9269	0.99707	0.232249	5.03502	0.849768	no
ENSG00000099804	1161	968	927	570	706	1657	1107	1439	CDC34	cell division cycle 34	0.293135	5.615	0.922795	-0.271062	6.01095	0.949035	-0.564198	5.87426	0.540025	no
ENSG00000099810	444	424	424	838	565	204	210	393	MTAP	methylthioadenosine phosphorylase	0.0664763	4.37681	1	0.722689	3.91777	0.865888	0.656213	3.99908	0.610011	no
ENSG00000099812	102	56	52	32	20	0	12	0	MISP	mitotic spindle positioning	0.915969	1.78963	0.727247	4.6298	0.55044	0.171897	3.71383	0.320142	0.0807088	no
ENSG00000099814	2008	1314	1832	1200	1168	330	876	449	CEP170B	centrosomal protein 170B	0.352216	6.3679	0.90662	1.86365	5.46166	0.190056	1.51144	5.5299	0.0555014	no
ENSG00000099817	1439	1370	1256	1770	1554	1237	1594	2103	POLR2E	polymerase (RNA) II (DNA directed) polypeptide E, 25kDa	0.132188	6.02591	0.9914	-0.192713	6.25927	0.964622	-0.324901	6.18385	0.757192	no
ENSG00000099821	388	268	310	235	269	1066	2054	3375	POLRMT	polymerase (RNA) mitochondrial (DNA directed)	0.424828	3.95955	0.874015	-2.47986	6.3702	0.147421	-2.90469	6.08792	0.000301792	no
ENSG00000099822	502	439	485	91	109	0	6	8	HCN2	hyperpolarization activated cyclic nucleotide-gated potassium channel 2	0.119763	4.51856	0.998448	6.71138	2.65313	0.000544597	6.59161	3.18652	2.06847e-07	no
ENSG00000099840	12	42	22	20	12	26	16	35	IZUMO4	IZUMO family member 4	-1.40571	0.392292	0.704291	-1.08892	0.219616	0.894441	0.316791	0.536179	0.900269	no
ENSG00000099849	74	58	104	65	72	18	72	68	RASSF7	Ras association (RalGDS/AF-6) domain family (N-terminal) member 7	-0.130186	1.9536	1	0.48965	1.52659	0.953144	0.619836	1.6641	0.770998	no
ENSG00000099860	182	1330	589	468	408	1455	7920	1140	GADD45B	growth arrest and DNA-damage-inducible, beta	-2.39754	5.07571	0.00305744	-4.26647	7.0057	0.0440201	-1.86892	6.90094	0.10483	no
ENSG00000099864	535	922	837	173	142	260	1266	634	PALM	paralemmin	-0.717013	5.20216	0.571482	-0.428371	5.02005	0.931874	0.288641	5.23772	0.833476	no
ENSG00000099866	2	10	8	6	6	0	23	4	MADCAM1	mucosal vascular addressin cell adhesion molecule 1	-2.10236	-1.26482	0.642454	-2.10236	-1.17084	0.833187	0	-0.920866	1	no
ENSG00000099869	15	37	30	25	38	10	20	24	IGF2-AS	IGF2 antisense RNA	-1.1526	0.494172	0.768584	-0.261046	-0.113511	0.982427	0.891553	0.331198	0.671455	no
ENSG00000099875	840	1851	1801	1202	1171	45139	23070	15666	MKNK2	MAP kinase interacting serine/threonine kinase 2	-1.12011	6.16981	0.183558	-5.05654	9.99017	0.0795845	-3.93643	9.71538	0.00206899	no
ENSG00000099889	159	214	317	78	90	332	190	517	ARVCF	armadillo repeat gene deleted in velocardiofacial syndrome	-0.73923	3.47768	0.722771	-1.12252	3.85572	0.779314	-0.383291	3.92348	0.802781	no
ENSG00000099899	656	507	555	366	455	463	674	958	TRMT2A	tRNA methyltransferase 2 homolog A (S. cerevisiae)	0.304919	4.78628	0.933341	-0.0902034	5.04963	0.989485	-0.395123	4.92668	0.748587	no
ENSG00000099901	190	416	256	976	676	402	392	244	RANBP1	RAN binding protein 1	-0.82205	3.79629	0.630877	-0.864345	3.89117	0.844998	-0.0422953	4.04597	0.982335	no
ENSG00000099904	760	809	831	1054	1107	336	530	440	ZDHHC8	zinc finger, DHHC-type containing 8	-0.109607	5.26716	0.998178	0.803702	4.6379	0.806289	0.913309	4.82721	0.338073	no
ENSG00000099910	623	529	551	506	750	352	422	822	KLHL22	kelch-like family member 22	0.206228	4.77368	0.973129	0.227756	4.74059	0.96553	0.0215281	4.68902	0.991501	no
ENSG00000099917	1716	1758	1793	2100	1951	1770	3353	1234	MED15	mediator complex subunit 15	-0.0491723	6.39915	1	-0.304314	6.60002	0.947391	-0.255142	6.57361	0.834698	no
ENSG00000099937	14	0	2	1	1	0	0	20	SERPIND1	serpin peptidase inhibitor, clade D (heparin cofactor), member 1	3.65025	-1.50583	0.133	1.05641	-0.98798	0.926491	-2.59384	-1.70223	0.486816	no
ENSG00000099940	738	1124	833	894	960	1152	627	385	SNAP29	synaptosomal-associated protein, 29kDa	-0.406891	5.43402	0.874015	0.0329491	5.12651	0.99865	0.43984	5.31005	0.703581	no
ENSG00000099942	2134	1918	1502	2118	1554	3576	1640	1640	CRKL	v-crk avian sarcoma virus CT10 oncogene homolog-like	0.319543	6.47561	0.92189	-0.0988388	6.75509	0.987255	-0.418382	6.62617	0.709524	no
ENSG00000099949	1761	1766	1728	1994	1898	912	1544	1411	LZTR1	leucine-zipper-like transcription regulator 1	0.0115145	6.39586	1	0.450105	6.08016	0.898089	0.438591	6.14542	0.648203	no
ENSG00000099953	4650	1272	4181	96	168	20	76	154	MMP11	matrix metallopeptidase 11 (stromelysin 3)	0.770153	7.33809	0.743526	5.80007	5.88062	3.59047e-07	5.02992	5.77781	7.37283e-08	no
ENSG00000099954	213	145	130	4	6	685	642	536	CECR2	cat eye syndrome chromosome region, candidate 2	0.630957	2.98311	0.798991	-1.54318	4.64484	0.544752	-2.17414	4.36655	0.019856	yes
ENSG00000099956	981	1059	1400	1373	1492	888	691	1060	SMARCB1	SWI/SNF related, matrix associated, actin dependent regulator of chromatin, subfamily b, member 1	-0.32571	5.78545	0.919357	0.157275	5.44466	0.973017	0.482985	5.61632	0.618361	no
ENSG00000099957	488	360	508	232	204	554	1436	518	P2RX6	purinergic receptor P2X, ligand-gated ion channel, 6	0.16914	4.44625	0.987792	-0.776468	5.17237	0.834455	-0.945608	5.02314	0.373653	yes
ENSG00000099958	172	62	112	25	2	118	274	44	DERL3	derlin 3	0.982298	2.49417	0.635603	0.242851	2.88649	0.97509	-0.739447	2.5739	0.702312	no
ENSG00000099960	12	24	26	94	66	0	0	4	SLC7A4	solute carrier family 7, member 4	-1.05114	0.122203	0.849819	3.05559	-1.79533	0.584117	4.10673	-0.702225	0.0483751	no
ENSG00000099968	1462	1269	1278	917	1043	3924	3924	3459	BCL2L13	BCL2-like 13 (apoptosis facilitator)	0.199126	6.00592	0.970305	-1.36616	7.26096	0.526911	-1.56529	7.05683	0.0437829	no
ENSG00000099974	16	15	48	22	20	5	0	22	DDTL	D-dopachrome tautomerase-like	-0.971766	0.444131	0.874015	0.821403	-0.707872	0.938909	1.79317	-0.0583692	0.444305	no
ENSG00000099977	125	369	317	376	363	485	176	222	DDT	D-dopachrome tautomerase	-1.45536	3.70893	0.129353	-1.23469	3.60839	0.764117	0.220671	3.92257	0.894456	no
ENSG00000099984	18	52	26	49	33	52	14	124	GSTT2	glutathione S-transferase theta 2	-1.11011	0.707166	0.78639	-1.80783	1.37459	0.772004	-0.697719	1.41672	0.765584	no
ENSG00000099985	2	0	0	0	0	14	85	218	OSM	oncostatin M	4.08746	-2.96526	0.39291	-5.63762	1.97285	0.169754	-9.72508	1.65092	0.000222763	no
ENSG00000099991	1744	1334	1254	1434	1531	566	1275	1262	CABIN1	calcineurin binding protein 1	0.430526	6.11755	0.838563	0.753628	5.86496	0.779493	0.323101	5.77477	0.771091	no
ENSG00000099992	238	224	245	250	219	58	183	149	TBC1D10A	TBC1 domain family, member 10A	0.0213623	3.5125	1	0.871821	2.93259	0.858974	0.850459	3.06099	0.562926	no
ENSG00000099994	55	158	22	22	42	134	700	168	SUSD2	sushi domain containing 2	-0.709221	1.94763	0.921961	-2.59961	3.67634	0.400756	-1.89039	3.51694	0.215034	no
ENSG00000099995	2463	2058	1973	2868	2274	3574	2246	3796	SF3A1	splicing factor 3a, subunit 1, 120kDa	0.289263	6.70096	0.938399	-0.380041	7.18087	0.927649	-0.669303	7.03513	0.487851	no
ENSG00000099998	1145	1774	258	118	252	235	1306	406	GGT5	gamma-glutamyltransferase 5	0.172427	5.67091	1	0.818937	5.21776	0.815608	0.64651	5.25959	0.664906	no
ENSG00000099999	540	306	347	244	364	78	273	320	RNF215	ring finger protein 215	0.725658	4.26236	0.619732	1.27114	3.87119	0.677228	0.545479	3.67932	0.722655	no
ENSG00000100003	320	369	358	223	221	8	272	60	SEC14L2	SEC14-like 2 (S. cerevisiae)	-0.183816	4.07503	0.984124	1.49647	3.00341	0.731031	1.68029	3.37058	0.281443	no
ENSG00000100014	636	592	586	560	692	538	802	439	SPECC1L	sperm antigen with calponin homology and coiled-coil domains 1-like	0.110737	4.86446	0.99842	0.100974	4.86228	0.988448	-0.00976241	4.83256	0.997499	no
ENSG00000100023	890	976	898	974	902	416	617	755	PPIL2	peptidylprolyl isomerase (cyclophilin)-like 2	-0.0742335	5.47041	1	0.578393	5.01095	0.874463	0.652627	5.14012	0.504343	no
ENSG00000100024	1	0	0	0	0	10	38	30	UPB1	ureidopropionase, beta	3.16993	-3.1579	0.651858	-4.53743	0.0626462	0.367966	-7.70736	-0.242794	0.00347192	no
ENSG00000100027	118	352	102	42	40	990	892	682	YPEL1	yippee-like 1 (Drosophila)	-0.943172	3.20967	0.722278	-2.85526	5.01309	0.108383	-1.91209	4.86192	0.0512965	no
ENSG00000100028	578	1071	1192	1262	1096	804	866	460	SNRPD3	small nuclear ribonucleoprotein D3 polypeptide 18kDa	-0.968943	5.50997	0.297022	-0.296692	5.02697	0.952663	0.672251	5.40205	0.471189	no
ENSG00000100029	1079	1044	1074	1207	1052	831	1842	1442	PES1	pescadillo ribosomal biogenesis factor 1	0.0269891	5.67995	1	-0.346199	5.96455	0.932067	-0.373189	5.9058	0.730854	no
ENSG00000100030	4032	4754	4444	4754	4032	2164	1728	1302	MAPK1	mitogen-activated protein kinase 1	-0.189819	7.72692	0.984124	1.21955	6.79244	0.485618	1.40937	7.11176	0.0628015	no
ENSG00000100031	34	8	5	2	10	8	42	57	GGT1	gamma-glutamyltransferase 1	2.36484	-0.237339	0.266805	-0.0687947	0.838871	0.998128	-2.43363	0.320142	0.225679	no
ENSG00000100033	0	28	14	0	0	130	824	1838	PRODH	proline dehydrogenase (oxidase) 1	-7.40088	-0.380297	0.0252243	-12.8623	5.07091	8.54272e-05	-5.46144	4.77148	4.04562e-05	no
ENSG00000100034	1750	1400	1718	1544	1503	540	1102	645	PPM1F	protein phosphatase, Mg2+/Mn2+ dependent, 1F	0.166721	6.28563	0.984124	1.19873	5.60163	0.509813	1.03201	5.70052	0.199107	no
ENSG00000100036	172	74	184	168	198	198	338	210	SLC35E4	solute carrier family 35, member E4	0.414688	2.80292	0.945314	-0.531482	3.47457	0.926077	-0.94617	3.28362	0.503298	no
ENSG00000100038	409	430	329	433	389	154	248	484	TOP3B	topoisomerase (DNA) III beta	0.107967	4.23196	1	0.469587	3.96732	0.928045	0.36162	3.99039	0.813871	no
ENSG00000100055	2	0	0	2	8	42	235	224	CYTH4	cytohesin 4	4.08746	-2.96526	0.39291	-6.29732	2.61688	0.0626857	-10.3848	2.29495	9.13067e-06	no
ENSG00000100056	294	286	261	313	261	274	380	592	DGCR14	DiGeorge syndrome critical region gene 14	0.104229	3.76096	1	-0.498274	4.21589	0.92274	-0.602504	4.11396	0.64993	no
ENSG00000100058	98	84	104	92	90	18	76	88	CRYBB2P1	crystallin, beta B2 pseudogene 1	0.0600428	2.22456	1	0.690747	1.78963	0.923707	0.630704	1.86763	0.761589	no
ENSG00000100060	6	0	8	18	18	206	216	201	MFNG	MFNG O-fucosylpeptide 3-beta-N-acetylglucosaminyltransferase	0.570316	-1.64333	0.983761	-5.08428	2.93485	0.0659336	-5.6546	2.62196	0.000547339	no
ENSG00000100065	306	158	382	879	820	206	478	204	CARD10	caspase recruitment domain family, member 10	0.180494	3.76945	0.991809	0.0479146	3.85092	0.997671	-0.132579	3.78762	0.943194	no
ENSG00000100068	104	94	59	104	61	48	264	154	LRP5L	low density lipoprotein receptor-related protein 5-like	0.442429	2.07366	0.942225	-0.578211	2.79463	0.933394	-1.02064	2.59469	0.557351	no
ENSG00000100075	478	883	744	954	1191	416	316	346	SLC25A1	solute carrier family 25 (mitochondrial carrier; citrate transporter), member 1	-0.766976	5.07845	0.534786	0.411563	4.23073	0.931874	1.17854	4.70451	0.192835	no
ENSG00000100077	95	58	52	62	61	16	66	49	ADRBK2	adrenergic, beta, receptor kinase 2	0.787118	1.75584	0.809713	1.11917	1.49007	0.848638	0.33205	1.26932	0.891774	no
ENSG00000100083	1104	1031	982	990	936	1088	1416	1540	GGA1	golgi-associated, gamma adaptin ear containing, ARF binding protein 1	0.133377	5.64346	0.990624	-0.288051	5.95174	0.945415	-0.421428	5.86454	0.668069	no
ENSG00000100084	198	184	156	208	160	262	498	251	HIRA	histone cell cycle regulator	0.219816	3.1222	0.980475	-0.766873	3.86882	0.871729	-0.986688	3.70823	0.434773	no
ENSG00000100092	342	114	153	235	228	20	96	92	SH3BP1	SH3-domain binding protein 1	1.35633	3.29918	0.146961	2.3003	2.74382	0.362476	0.94397	2.21962	0.599617	no
ENSG00000100097	4480	6544	9604	25418	17950	2670	3105	3348	LGALS1	lectin, galactoside-binding, soluble, 1	-0.849767	8.36748	0.680149	0.558934	7.35219	0.868796	1.4087	7.92354	0.0993741	no
ENSG00000100099	748	578	608	728	652	294	713	354	HPS4	Hermansky-Pudlak syndrome 4	0.334943	4.95658	0.907178	0.721249	4.66751	0.846065	0.386306	4.61801	0.770906	no
ENSG00000100100	200	278	261	48	134	408	900	1368	PIK3IP1	phosphoinositide-3-kinase interacting protein 1	-0.430053	3.57584	0.9004	-2.15634	5.11356	0.306836	-1.72629	4.95286	0.0703846	no
ENSG00000100104	360	308	306	245	294	949	502	557	SRRD	SRR1 domain containing	0.229672	3.97138	0.970305	-0.894497	4.83402	0.798731	-1.12417	4.65972	0.272528	no
ENSG00000100105	388	394	313	496	358	363	281	538	PATZ1	POZ (BTB) and AT hook containing zinc finger 1	0.134301	4.13934	0.997185	-0.0221319	4.24358	0.999602	-0.156433	4.1888	0.921335	no
ENSG00000100106	402	510	624	594	604	224	282	229	TRIOBP	TRIO and F-actin binding protein	-0.496023	4.62533	0.839197	0.714126	3.78083	0.86868	1.21015	4.17352	0.219684	no
ENSG00000100109	1011	578	723	515	681	1724	1577	1670	TFIP11	tuftelin interacting protein 11	0.636063	5.21341	0.641117	-0.712721	6.16804	0.805724	-1.34878	5.91478	0.0702933	no
ENSG00000100116	110	188	149	170	200	102	129	152	GCAT	glycine C-acetyltransferase	-0.614676	2.85811	0.85046	-0.214652	2.58837	0.979122	0.400025	2.80953	0.821403	no
ENSG00000100124	336	289	246	278	334	298	486	554	ANKRD54	ankyrin repeat domain 54	0.328785	3.81117	0.937877	-0.40845	4.33566	0.939209	-0.737235	4.17659	0.543926	no
ENSG00000100129	3682	3939	2766	3175	3248	6674	2802	3305	EIF3L	eukaryotic translation initiation factor 3, subunit L	0.135247	7.37806	0.995459	-0.21047	7.62734	0.966545	-0.345718	7.54867	0.785688	no
ENSG00000100138	1331	1214	1208	1312	1396	1864	2142	2276	NHP2L1	NHP2 non-histone chromosome protein 2-like 1 (S. cerevisiae)	0.136298	5.91087	0.989825	-0.653702	6.51547	0.833826	-0.79	6.38689	0.347281	no
ENSG00000100139	1432	1814	2266	2112	1650	524	740	557	MICALL1	MICAL-like 1	-0.5105	6.46467	0.797627	1.23809	5.2908	0.505686	1.74859	5.82696	0.00855488	no
ENSG00000100142	262	348	466	486	508	788	398	501	POLR2F	polymerase (RNA) II (DNA directed) polypeptide F	-0.635217	4.11422	0.747867	-1.10149	4.55413	0.744454	-0.466274	4.59182	0.71843	no
ENSG00000100146	0	0	2	0	0	63	6	28	SOX10	SRY (sex determining region Y)-box 10	-3.16993	-2.96526	0.75195	-8.02052	0.333948	0.146696	-4.85059	0.0659589	0.0346683	no
ENSG00000100147	128	120	114	114	109	42	62	158	CCDC134	coiled-coil domain containing 134	0.129503	2.5583	1	0.550884	2.25633	0.938909	0.421381	2.28077	0.837952	no
ENSG00000100150	313	258	222	227	224	164	371	384	DEPDC5	DEP domain containing 5	0.382953	3.67679	0.916843	0.0310478	3.89583	0.999131	-0.351905	3.75823	0.82296	no
ENSG00000100151	96	76	102	118	184	420	623	548	PICK1	protein interacting with PRKCA 1	0.109082	2.16402	1	-2.46426	4.34677	0.272113	-2.57334	4.09463	0.00985399	no
ENSG00000100154	2090	1282	1386	728	1220	337	880	925	TTC28	tetratricopeptide repeat domain 28	0.647695	6.2527	0.617901	1.54934	5.66955	0.320898	0.901645	5.53259	0.317777	no
ENSG00000100162	3	30	6	216	118	2	4	24	CENPM	centromere protein M	-2.53605	-0.473407	0.521402	-1.69599	-1.02275	0.852016	0.840059	-0.454298	0.757018	no
ENSG00000100167	2	0	0	12	5	8	22	8	2019-09-03	septin 3	4.08746	-2.96526	0.39291	-2.58967	-0.795335	0.698003	-6.67713	-1.11726	0.0151496	no
ENSG00000100170	0	6	0	0	0	8	3	0	SLC5A1	solute carrier family 5 (sodium/glucose cotransporter), member 1	-4.64386	-2.3803	0.481375	-4.92283	-2.13237	0.556875	-0.278976	-1.94734	0.946688	no
ENSG00000100181	0	0	1	1	2	250	176	759	TPTEP1	transmembrane phosphatase with tensin homology pseudogene 1	-2.32193	-3.1579	0.874015	-11.6262	3.84008	0.000578584	-9.30424	3.52178	3.68914e-08	no
ENSG00000100196	655	1854	1716	2541	2675	55	104	64	KDELR3	KDEL (Lys-Asp-Glu-Leu) endoplasmic reticulum protein retention receptor 3	-1.44618	6.08152	0.0374605	3.13726	3.41087	0.0564358	4.58345	5.1907	1.43946e-10	no
[truncated: 16,688 more rows]

## Sheet: Sheet2
http://pantherdb.org (Reactome pathways)
Overrepresentation analysis of DEGs (FDR < 0.05) overexpressed in 3D myobundles respect to 2D myotubes
	Homo sapiens (REF)	Client Text Box Input ( Hierarchy ) NEW! Tips)
Reactome pathways	#	#	expected	Fold Enrichment	+/-	raw P value	FDR
Interleukin-4 and Interleukin-13 signaling	111	18	1.76	10.22	+	1.77e-12	3.87e-09
Signaling by Interleukins	449	31	7.12	4.35	+	2.75e-11	3.01e-08
Interleukin-10 signaling	45	12	0.71	16.81	+	6.49e-11	4.74e-08
Cytokine Signaling in Immune system	669	36	10.61	3.39	+	4.78e-10	2.62e-07
Signal Transduction	2667	77	42.3	1.82	+	2.21e-07	9.68e-05
Class A/1 (Rhodopsin-like receptors)	321	20	5.09	3.93	+	4.75e-07	0.000173
Unclassified	10452	120	165.77	0.72	-	5.88e-07	0.000184
G alpha (i) signalling events	392	22	6.22	3.54	+	6.76e-07	0.000185
Immune System	2035	62	32.28	1.92	+	9.51e-07	0.000232
GPCR ligand binding	454	23	7.2	3.19	+	1.99e-06	0.000436
Chemokine receptors bind chemokines	48	8	0.76	10.51	+	2.4e-06	0.000478
Peptide ligand-binding receptors	186	14	2.95	4.75	+	3.38e-06	0.000617
Regulation of Insulin-like Growth Factor (IGF) transport and uptake by Insulin-like Growth Factor Binding Proteins (IGFBPs)	124	11	1.97	5.59	+	9.11e-06	0.00154
Signaling by GPCR	1198	40	19	2.11	+	1.41e-05	0.00221
Collagen formation	89	9	1.41	6.38	+	2.3e-05	0.00336
GPCR downstream signalling	1138	38	18.05	2.11	+	2.62e-05	0.00359
Extracellular matrix organization	299	16	4.74	3.37	+	3.95e-05	0.00509
Post-translational protein phosphorylation	107	9	1.7	5.3	+	8.72e-05	0.0101
Assembly of collagen fibrils and other multimeric structures	60	7	0.95	7.36	+	8.27e-05	0.0101
Activation of Matrix Metalloproteinases	33	5	0.52	9.55	+	0.000296	0.0324

## Sheet: Sheet3
http://pantherdb.org (Reactome pathways)
Overrepresentation analysis of DEGs (FDR < 0.05) underexpressed in 3D myobundles respect to 2D myotubes
	Homo sapiens (REF)	Client Text Box Input ( Hierarchy ) NEW! Tips)
Reactome pathways	#	#	expected	Fold Enrichment	+/-	raw P value	FDR
Cholesterol biosynthesis	24	8	0.24	33.17	+	7.2e-10	1.58e-06
Metabolism	2061	46	20.71	2.22	+	3.1e-07	0.00034
Metabolism of steroids	147	10	1.48	6.77	+	4.03e-06	0.00295
Cap-dependent Translation Initiation	119	8	1.2	6.69	+	4.09e-05	0.00747
Selenoamino acid metabolism	116	8	1.17	6.86	+	3.45e-05	0.00755
Peptide chain elongation	89	7	0.89	7.83	+	4.92e-05	0.0077
Metabolism of lipids	731	21	7.35	2.86	+	2.13e-05	0.00778
Cholesterol biosynthesis via desmosterol	4	3	0.04	74.63	+	3.3e-05	0.00803
Eukaryotic Translation Initiation	119	8	1.2	6.69	+	4.09e-05	0.00815
Viral mRNA Translation	89	7	0.89	7.83	+	4.92e-05	0.0083
ECM proteoglycans	76	7	0.76	9.17	+	1.91e-05	0.00838
SRP-dependent cotranslational protein targeting to membrane	112	8	1.13	7.11	+	2.72e-05	0.00852
Eukaryotic Translation Termination	93	7	0.93	7.49	+	6.39e-05	0.00876
Eukaryotic Translation Elongation	94	7	0.94	7.41	+	6.81e-05	0.00878
Nonsense Mediated Decay (NMD) independent of the Exon Junction Complex (EJC)	95	7	0.95	7.33	+	7.25e-05	0.00883
Axon guidance	550	18	5.53	3.26	+	1.64e-05	0.00897
Cholesterol biosynthesis via lathosterol	4	3	0.04	74.63	+	3.3e-05	0.00904
Selenocysteine synthesis	93	7	0.93	7.49	+	6.39e-05	0.00934
Activation of gene expression by SREBF (SREBP)	40	5	0.4	12.44	+	8.22e-05	0.00948
Formation of a pool of free 40S subunits	101	7	1.02	6.9	+	0.000104	0.0109
NCAM1 interactions	42	5	0.42	11.85	+	0.000102	0.0111
L13a-mediated translational silencing of Ceruloplasmin expression	111	7	1.12	6.28	+	0.000181	0.0173
Developmental Biology	1038	24	10.43	2.3	+	0.000174	0.0173
GTP hydrolysis and joining of the 60S ribosomal subunit	112	7	1.13	6.22	+	0.000191	0.0174
Nonsense Mediated Decay (NMD) enhanced by the Exon Junction Complex (EJC)	115	7	1.16	6.06	+	0.000223	0.0188
Nonsense-Mediated Decay (NMD)	115	7	1.16	6.06	+	0.000223	0.0195
Regulation of cholesterol biosynthesis by SREBP (SREBF)	53	5	0.53	9.39	+	0.000278	0.0225
Metabolism of amino acids and derivatives	365	12	3.67	3.27	+	0.000417	0.0326
NCAM signaling for neurite out-growth	60	5	0.6	8.29	+	0.000473	0.0345
Influenza Viral RNA Transcription and Replication	131	7	1.32	5.32	+	0.000471	0.0356
Signaling by NOTCH1 HD Domain Mutants in Cancer	15	3	0.15	19.9	+	0.00071	0.0471
Influenza Life Cycle	140	7	1.41	4.98	+	0.000687	0.0485
Constitutive Signaling by NOTCH1 HD Domain Mutants	15	3	0.15	19.9	+	0.00071	0.0486
